# Supplementary material for: Progenitor exhausted PD-1+ T cells are cellular targets of immune checkpoint inhibition in atherosclerosis
Source: Nat Cardiovasc Res. 2025 Oct 7;4(10):1311–28. doi: 10.1038/s44161-025-00713-2 (PMC12520982; doi:10.1038/s44161-025-00713-2)
Supplement: Supplementary file 3 — Supplementary Tables 1 and 2 Supplementary Table 1: scRNA-seq data comparing gene expression of PD-1+ compared to PD-1− aortic T cells from atherosclerotic Ldlr−/− mice. Supplementary Table 2: Spatial transcriptomic gene expression analysis comparing atherosclerotic plaques from IfngYFP/YFPApoe−/− mice treated with anti-PD-1 antibodies or control isotype IgG. [file 44161_2025_713_MOESM3_ESM.xlsx]

## Sheet: Supplementary Table 1
Supplementary Table 1
Single-cell RNA sequencing data comparing gene expression of PD1+ compared to PD1- aortic T cells from atherosclerotic Ldlr-/- mice.
Gene name	p_val	avg_log2FC	pct.1	pct.2	p_val_adj
Pdcd1	0	125.015.142.448.678	1	0	0
Tox	4,93E-51	160.244.548.432.172	0.751	0.325	1,65E-46
Lag3	1,85E-28	245.609.429.392.664	0.33	0.075	6,21E-24
Nkg7	1,17E-11	0.653431	0.912	0.867	3,92E-07
Cd3g	1,55E-10	0.519615	0.995	0.968	5,18E-06
Havcr2	4,82E-10	319.300.797.788.634	0.126	0.015	1,61E-05
Adgrg1	1,77E-09	292.016.956.164.832	0.116	0.012	5,94E-05
Il7r	2,36E-08	-0.993932	0.405	0.661	7,89E-04
Rgs16	3,25E-08	209.042.510.414.047	0.184	0.042	1,09E-03
S100a4	8,84E-08	0.774094	0.791	0.572	2,96E-03
S100a11	8,14E-07	0.553281	0.94	0.807	2,73E-02
Ly6c2	2,90E-06	-127.692.927.645.805	0.265	0.499	9,71E-02
Sell	3,88E-06	-219.505.673.793.971	0.079	0.292	1,30E-01
Satb1	2,08E-05	-18.153.111.808.766	0.137	0.354	6,98E-01
Klf2	3,22E-05	-0.959345	0.523	0.709	1,08E+00
Tnfrsf9	7,31E-05	265.514.551.236.662	0.153	0.035	2,45E+00
Serpina3g	1,07E-04	0.936542	0.523	0.303	3,57E+00
Nr4a2	1,30E-04	159.564.767.032.226	0.249	0.088	4,36E+00
Gzmk	3,13E-04	0.671136	0.649	0.379	1,05E+01
Gapdh	1,25E-03	0.452567	0.958	0.91	4,19E-01
S100a6	1,37E-03	0.550905	0.9	0.799	4,59E+01
Ier5l	1,27E-02	179.736.665.243.363	0.198	0.064	4,27E+02
S1pr1	1,90E-02	-108.686.070.078.609	0.24	0.463	6,36E+02
Rps29	2,36E-02	-0.254284	1	1	7,90E+02
Rps16	1,14E-01	-0.276935	1	1	3,81E+03
Trbc2	2,39E-01	0.437777	0.988	0.962	8,00E+03
Epha3	2,94E-01	171.617.547.683.074	0.149	0.04	9,85E+03
Tbc1d4	3,95E-01	150.909.216.107.393	0.27	0.115	1,32E+04
Hip1	4,68E-02	107.531.871.311.816	0.365	0.187	1,57E+04
Cd3e	6,89E-01	0.438668	0.949	0.891	2,31E+04
Trps1	8,42E-01	108.695.000.197.442	0.312	0.146	2,82E+04
Txk	9,13E-01	-118.441.839.324.276	0.295	0.484	3,06E+04
Lef1	1,18E+00	-152.980.852.195.668	0.207	0.392	3,97E+04
Adam19	1,94E+00	0.901068	0.442	0.255	6,51E+04
Cd82	2,48E+00	0.580472	0.742	0.567	8,32E+04
Rpl8	3,35E+00	-0.260261	1	0.998	1,12E+05
Plac8	4,89E-01	-172.840.856.348.753	0.086	0.259	1,64E+05
Psmb8	1,18E+01	0.321214	0.977	0.939	3,96E+05
mt-Nd2	1,30E+01	-0.377758	0.965	0.969	4,35E+04
Ccl4	1,36E+01	0.984007	0.5	0.311	4,54E+04
Fam241a	1,67E+01	-31.850.855.145.139	0.023	0.157	5,59E+05
Cxcr6	2,32E+00	0.696115	0.691	0.524	7,77E+05
Sh2d2a	3,32E+01	0.791532	0.616	0.456	1,11E+05
Maf	7,52E+01	0.844355	0.395	0.22	2,52E+06
AW112010	1,02E+02	0.431951	0.974	0.945	3,43E+06
Mir155hg	1,48E+02	153.271.209.168.017	0.14	0.042	4,97E+06
Arl6ip1	3,45E+02	0.532604	0.863	0.795	1,15E+07
Casp3	4,11E+02	116.594.526.263.749	0.302	0.156	1,38E+07
Ccr7	6,25E+02	-218.616.626.278.236	0.047	0.181	2,10E+07
Txn1	8,18E+02	0.422787	0.867	0.755	2,74E+07
Tcf7	8,54E+02	-0.683682	0.356	0.549	2,86E+07
Atxn1	1,02E+03	0.721511	0.474	0.3	3,42E+07
Treml2	1,14E+03	-353.645.728.347.187	0.014	0.126	3,81E+07
Atpif1	1,27E+03	0.676291	0.526	0.347	4,26E+07
Cd3d	2,47E+03	0.29875	0.981	0.954	8,27E+07
Batf	2,77E+03	10.363.850.240.065	0.321	0.176	9,27E+07
Psmb9	2,87E+03	0.441904	0.807	0.677	9,61E+07
Wls	3,34E+03	117.226.253.054.426	0.23	0.106	1,12E+08
Dapk2	4,01E+03	136.286.128.940.514	0.223	0.104	1,34E+08
Plscr1	4,53E+03	0.898867	0.247	0.113	1,52E+08
Ptms	4,55E+03	0.763614	0.388	0.229	1,52E+08
Serpinb6a	4,78E+03	0.874622	0.356	0.2	1,60E+08
Rps19	4,94E+03	-0.290705	0.998	0.999	1,66E+08
Fasl	5,16E+03	0.697051	0.43	0.263	1,73E+08
Bcl2a1b	5,52E+03	0.615688	0.533	0.35	1,85E+08
Ildr1	6,07E+03	12.914.639.263.732	0.158	0.058	2,03E+07
Cmah	6,40E+03	-146.643.050.895.526	0.116	0.267	2,14E+08
Ctla2a	7,86E+00	0.551961	0.765	0.641	2,63E+08
Klf3	8,73E+03	-0.917813	0.27	0.441	2,92E+08
Myo1e	9,81E+03	198.813.504.747.206	0.102	0.028	3,29E+08
H3f3b	1,57E+04	0.277182	0.993	0.985	5,27E+08
Cblb	2,03E+04	0.774102	0.47	0.321	6,82E+08
Cox17	3,41E+03	0.444342	0.767	0.637	1,14E+09
Nrp1	4,16E+04	0.784839	0.309	0.164	1,39E+08
Itgb7	6,36E+04	-0.609644	0.453	0.613	2,13E+09
Arl4c	7,31E+04	-0.527613	0.644	0.753	2,45E+09
Cd200r1	7,84E+04	181.993.010.548.583	0.126	0.044	2,63E+09
1700017B05Rik	1,04E+05	133.847.561.451.587	0.191	0.087	3,48E+09
I730030J21Rik	1,17E+03	115.561.808.838.792	0.158	0.064	3,94E+09
Sh2d1a	1,26E+05	0.543839	0.649	0.516	4,22E+09
Ccr5	1,41E+05	0.673319	0.5	0.347	4,74E+08
Ccl3	2,02E+05	100.050.336.391.633	0.188	0.086	6,76E+09
Cd8a	2,28E+05	0.439058	0.749	0.624	7,65E+09
Cox8a	2,82E+05	0.289332	0.949	0.924	9,46E+08
Ttn	3,31E+05	128.685.457.894.417	0.177	0.079	0.000110963
Crlf3	3,60E+05	-0.733447	0.374	0.524	0.000120701
Gdi2	4,40E+05	0.51212	0.7	0.581	0.000147568
Dnajc15	5,03E+05	-0.544701	0.556	0.668	0.0001685
Cdkn2c	5,09E+04	120.573.343.702.006	0.149	0.06	0.000170583
Pag1	6,18E+05	-120.910.707.586.009	0.116	0.25	0.000206993
Gimap7	6,64E+05	0.458921	0.777	0.684	0.000222591
Nfatc1	7,80E+05	0.695445	0.449	0.313	0.000261359
Bhlhe40	8,47E+05	0.715085	0.437	0.291	0.000283841
Ubash3b	1,14E+06	0.955867	0.265	0.149	0.000381694
Rgs1	1,42E+06	0.36763	0.716	0.567	0.000474055
Ptpn13	1,46E+06	0.942589	0.181	0.083	0.000488925
Ctla4	1,70E+06	132.667.949.465.412	0.177	0.082	0.000568371
Sdcbp2	2,03E+06	108.063.468.682.845	0.223	0.115	0.000679903
Gnas	2,37E+06	0.254361	0.967	0.922	0.000794189
Tnfaip3	2,39E+06	0.44183	0.553	0.391	0.000799421
Ndufa13	2,63E+06	0.277826	0.926	0.829	0.000882312
Ptpn11	2,65E+06	0.731959	0.367	0.241	0.000886745
Fcgrt	2,66E+06	-207.161.720.873.186	0.026	0.116	0.00089012
Arhgef18	2,76E+06	-0.776593	0.223	0.37	0.000924364
Gng2	2,78E+05	0.528476	0.612	0.505	0.000932427
Nsg2	2,79E+05	-159.018.543.843.562	0.081	0.194	0.000936018
Fyn	3,00E+06	0.419145	0.742	0.641	0.00100354
Pld3	3,12E+06	0.612339	0.449	0.311	0.00104436
Sub1	3,23E+06	0.311766	0.886	0.834	0.00108194
Pdgfb	4,16E+06	0.907431	0.167	0.075	0.00139342
Kcnj8	5,28E+06	-190.633.667.404.299	0.051	0.15	0.00176781
Il6ra	5,33E+06	-154.686.136.438.176	0.04	0.136	0.00178535
Efhd2	6,04E+05	0.446328	0.635	0.488	0.00202454
Il4ra	6,94E+06	-140.808.389.818.584	0.072	0.181	0.00232659
S100a10	9,37E+06	0.276216	0.967	0.952	0.00313988
Samsn1	9,70E+06	0.741624	0.321	0.202	0.00324806
Phactr2	9,79E+05	0.86003	0.107	0.039	0.00327872
Litaf	1,10E+07	0.75693	0.212	0.108	0.00368532
Sh3bp5	1,17E+07	-19.523.336.960.265	0.04	0.13	0.00391002
Mxd4	1,28E+07	0.562733	0.56	0.443	0.00428821
Commd8	1,34E+07	-0.760088	0.235	0.377	0.00448887
Prf1	1,35E+07	0.545601	0.474	0.342	0.00452701
Ehd1	1,41E+07	0.976284	0.198	0.103	0.00473196
Lxn	1,55E+07	0.875312	0.147	0.065	0.00519625
1700025G04Rik	1,58E+07	-101.591.214.018.943	0.119	0.237	0.00529563
Tspan3	2,03E+06	0.780208	0.272	0.16	0.00679957
Lax1	2,19E+07	0.777693	0.388	0.264	0.00732246
Rgs10	2,22E+07	-0.55044	0.279	0.415	0.00744325
Eomes	2,26E+06	0.627448	0.407	0.279	0.00756484
Ndfip1	2,27E+07	0.423185	0.77	0.702	0.00760727
Pstpip1	2,47E+07	0.536185	0.528	0.386	0.00828745
Rab19	2,54E+07	0.788759	0.26	0.151	0.00850003
Ctsd	2,60E+07	0.342437	0.849	0.796	0.00869752
Rpa2	2,76E+07	0.694502	0.386	0.265	0.00925371
Prkch	3,06E+07	0.606749	0.535	0.423	0.0102574
Cdk6	4,10E+07	0.670643	0.377	0.261	0.0137223
Ifi27l2a	4,43E+07	0.816945	0.572	0.45	0.014857
Cd86	4,71E+07	143.606.423.523.142	0.128	0.057	0.0157776
Setbp1	5,63E+07	145.353.139.046.903	0.105	0.042	0.0188585
Slc22a15	6,09E+07	117.541.957.186.945	0.121	0.052	0.0203961
Ikzf3	6,42E+07	0.551035	0.53	0.42	0.0214949
Ctsb	7,26E+07	0.468078	0.588	0.469	0.024307
Kif13b	7,29E+07	0.720849	0.358	0.244	0.0244257
Polr1d	7,70E+07	0.362776	0.763	0.663	0.0257823
H2-M3	7,86E+06	0.650212	0.367	0.247	0.0263488
Mdfic	8,15E+07	0.595802	0.288	0.176	0.0272986
Atp1b3	8,47E+07	-0.48682	0.579	0.662	0.0283763
Casp1	8,56E+07	0.435769	0.386	0.25	0.0286672
Kbtbd11	8,67E+07	-0.665712	0.237	0.379	0.0290416
Gm8369	8,71E+07	0.415643	0.567	0.437	0.0291678
Epsti1	9,93E+07	-0.513266	0.616	0.679	0.0332601
Srgn	1,04E+08	0.358497	0.937	0.895	0.0348157
Fryl	1,12E+08	0.491704	0.528	0.42	0.0374531
Mki67	1,13E+08	0.914654	0.13	0.058	0.0379155
Chsy1	1,14E+08	0.619	0.372	0.253	0.0383366
Ifi27	1,19E+07	0.420164	0.612	0.504	0.039833
Hmgn1	1,31E+08	-0.742957	0.233	0.357	0.0439704
Filip1l	1,37E+08	-0.945815	0.084	0.185	0.0460448
Gm19585	1,57E+08	-0.932653	0.158	0.274	0.0525903
Pglyrp1	1,66E+08	0.588661	0.458	0.342	0.0555269
Dut	1,69E+08	0.536061	0.388	0.267	0.0564588
Rgs3	1,85E+08	0.493973	0.414	0.291	0.0619995
Gimap1	1,85E+08	0.272074	0.823	0.765	0.0620338
Bcl2	1,99E+07	0.425818	0.791	0.71	0.066829
Ctsc	2,00E+08	0.743876	0.316	0.213	0.0671375
Txnip	2,14E+08	-0.321118	0.749	0.824	0.0716992
Zfp251	2,25E+08	101.749.342.000.165	0.14	0.067	0.0752296
Afmid	2,33E+08	106.491.275.672.853	0.156	0.08	0.0779118
Rnf125	2,42E+08	0.618206	0.386	0.271	0.0812295
Mrpl52	2,64E+08	0.368822	0.781	0.695	0.0884609
Rilpl2	2,66E+08	0.616064	0.284	0.176	0.0892613
Pde2a	2,68E+07	-111.855.739.483.182	0.086	0.181	0.0896392
Socs1	2,72E+08	0.677776	0.337	0.232	0.0911283
Trat1	3,07E+08	-151.555.190.890.574	0.074	0.161	0.102867
Slco3a1	3,18E+08	-0.797629	0.188	0.3	0.106429
Il18r1	3,24E+08	-0.689867	0.249	0.372	0.108644
Tagln2	3,31E+08	-0.405358	0.588	0.707	0.110895
Rps20	3,99E+08	-0.260071	1	0.999	0.133561
Prex1	3,99E+08	0.350131	0.602	0.494	0.133709
Hip1r	4,02E+08	0.920456	0.23	0.141	0.134716
Klhl6	4,04E+08	-0.753485	0.23	0.349	0.135381
Bcl2a1d	4,06E+08	0.567036	0.316	0.205	0.136051
Hspa5	4,44E+08	0.394798	0.749	0.675	0.148835
Nsmaf	5,27E+08	0.593409	0.384	0.273	0.176695
Mrps16	5,68E+08	0.400641	0.581	0.456	0.190327
Tceal9	6,20E+08	0.708824	0.251	0.158	0.207747
Wnk1	6,24E+08	0.311481	0.763	0.694	0.209022
Rasgrp2	6,25E+08	-0.629803	0.258	0.375	0.209356
Foxp1	6,39E+08	-0.588839	0.407	0.519	0.214215
Cysltr2	6,42E+08	0.719254	0.202	0.116	0.214941
Runx3	6,43E+08	0.449312	0.712	0.641	0.215282
Flna	6,73E+08	-0.580832	0.414	0.524	0.225392
Cd226	6,73E+08	-0.975014	0.249	0.354	0.225437
Cers4	6,76E+08	0.632622	0.36	0.256	0.226498
Tnfrsf18	7,11E+08	0.705467	0.451	0.345	0.238033
Cd27	7,47E+08	0.446546	0.623	0.539	0.25017
Syt11	7,92E+08	0.650121	0.277	0.175	0.265243
Ahr	8,76E+08	118.472.220.608.939	0.109	0.049	0.29342
Jund	8,87E+08	0.250205	0.93	0.865	0.2972
Il17ra	9,26E+08	-0.594782	0.235	0.341	0.310326
Crem	9,30E+08	0.8173	0.191	0.108	0.311534
Pkm	9,91E+08	0.323869	0.73	0.664	0.33193
Lrp10	9,92E+08	0.405957	0.486	0.361	0.332249
Klre1	1,02E+09	-0.934426	0.144	0.24	0.340961
Vgll4	1,13E+09	0.419965	0.488	0.382	0.380195
Vmp1	1,23E+09	0.512055	0.484	0.382	0.412835
Acot7	1,25E+09	0.554541	0.323	0.222	0.418866
mt-Nd5	1,26E+09	-0.254314	0.784	0.836	0.422769
Ier3	1,28E+09	119.867.662.725.237	0.137	0.07	0.427174
Abi2	1,31E+09	0.988026	0.121	0.058	0.437672
Rap1a	1,32E+09	0.356512	0.67	0.58	0.442187
Tesc	1,36E+09	-134.592.006.341.063	0.086	0.169	0.454898
Gm42372	1,38E+09	127.425.276.000.389	0.102	0.046	0.462871
Tmbim6	1,47E+09	0.271139	0.76	0.68	0.490881
Plcb2	1,53E+09	-14.006.235.620.993	0.04	0.109	0.511669
Serp2	1,59E+09	0.964501	0.114	0.053	0.532882
Cd160	1,59E+09	0.634351	0.291	0.195	0.534161
Gpd2	1,61E+09	0.960634	0.142	0.074	0.539232
Arhgdia	1,62E+09	0.274848	0.735	0.642	0.542526
Cxcr5	1,63E+09	101.586.264.192.959	0.119	0.058	0.546248
B4galt5	1,70E+09	102.386.839.210.884	0.163	0.091	0.569877
Phf11b	1,72E+08	0.5491	0.36	0.26	0.576854
Cdc14a	1,75E+09	0.543637	0.17	0.092	0.586511
Edf1	1,88E+09	0.309345	0.751	0.692	0.63094
Entpd1	1,89E+09	0.773209	0.191	0.11	0.634356
Chst2	1,98E+09	0.686904	0.128	0.062	0.661848
Add3	2,05E+09	-0.549084	0.312	0.43	0.688424
Gramd4	2,09E+09	-0.936545	0.095	0.184	0.699488
Twf2	2,23E+08	-0.618256	0.314	0.427	0.746888
Eva1b	2,28E+09	0.653253	0.244	0.158	0.762869
Glrx	2,32E+08	0.612328	0.288	0.191	0.775986
Sidt1	2,41E+09	-0.763795	0.16	0.261	0.806084
Sh3bgrl	2,52E+08	0.57218	0.305	0.215	0.844509
Dgka	2,55E+09	-0.638841	0.307	0.415	0.855251
Jaml	2,60E+09	-0.880524	0.135	0.23	0.870496
Cd200r4	2,64E+09	108.954.171.025.767	0.121	0.06	0.885089
Ikzf2	2,68E+09	0.530907	0.244	0.154	0.898136
Zdhhc2	2,81E+09	0.674454	0.191	0.11	0.940291
Etfb	2,86E+09	0.388074	0.47	0.357	0.95968
Calm3	2,87E+09	0.380564	0.595	0.511	0.960507
Car5b	2,93E+09	0.733169	0.128	0.065	0.982184
Nrip1	3,05E+09	0.557378	0.381	0.284	1
Tsc22d3	3,15E+09	-0.43819	0.372	0.481	1
Gramd1b	3,34E+09	0.739371	0.242	0.157	1
Pbx3	3,67E+08	0.85479	0.112	0.054	1
Igf2r	3,67E+09	0.727132	0.295	0.212	1
Irf8	3,71E+09	0.966296	0.123	0.062	1
Hvcn1	3,82E+09	-0.895434	0.114	0.203	1
Gnb1	3,89E+09	0.36235	0.558	0.46	1
Adgrg5	3,96E+09	-121.486.430.847.735	0.047	0.115	1
Ldhb	4,13E+09	0.813849	0.16	0.091	1
Rnf43	4,18E+09	0.767552	0.137	0.072	1
Cd2	4,70E+09	0.263899	0.83	0.788	1
Smpdl3b	4,70E+09	0.972433	0.126	0.065	1
Cd8b1	4,84E+09	0.253079	0.765	0.646	1
Tmem19	4,94E+09	103.610.406.828.407	0.105	0.05	1
Il10ra	5,03E+09	0.619535	0.277	0.186	1
Lrrfip2	5,30E+08	0.815625	0.193	0.118	1
Ppp1r13b	5,68E+09	-113.667.189.792.972	0.06	0.131	1
4930523C07Rik	6,53E+09	-0.412313	0.493	0.592	1
Fmnl1	6,76E+09	0.450368	0.467	0.381	1
Parp4	6,77E+09	0.403627	0.321	0.226	1
Mmgt2	7,03E+09	0.856731	0.165	0.096	1
Agpat2	7,17E+09	0.947552	0.142	0.079	1
Osbpl3	7,19E+09	0.496287	0.305	0.208	1
Akna	7,29E+09	0.360371	0.649	0.567	1
Elk3	7,88E+09	0.479255	0.288	0.199	1
Arhgap10	8,04E+08	0.883286	0.17	0.101	1
Trbc1	8,29E+09	0.431329	0.635	0.56	1
Nfat5	8,74E+09	0.345648	0.367	0.263	1
Acadl	9,74E+09	0.421142	0.391	0.288	1
Galnt10	9,81E+08	-111.908.811.536.389	0.053	0.12	1
Cd38	9,87E+09	0.693331	0.216	0.137	1
Tnfsf10	0.000101333	0.590765	0.272	0.187	1
Gzma	0.000103656	-204.924.741.904.138	0.102	0.174	1
Rbl2	0.000104782	0.39571	0.412	0.315	1
Lims1	0.000105447	0.420372	0.349	0.252	1
Parp3	0.000105717	0.525954	0.214	0.136	1
Klk8	0.000107367	-0.51867	0.388	0.481	1
Evl	0.000108648	-0.410194	0.416	0.518	1
Gm2682	0.000109452	-0.354893	0.521	0.619	1
Stk39	0.000110262	0.393674	0.223	0.138	1
Ms4a4c	0.000112031	-0.686646	0.174	0.263	1
Fzr1	0.000115667	0.723088	0.144	0.082	1
Glcci1	0.000115732	0.826042	0.193	0.121	1
Baz1a	0.000117951	0.360981	0.512	0.417	1
Ccnd3	0.000121983	-0.439834	0.56	0.652	1
Sms	0.000124404	0.491789	0.444	0.356	1
Il18rap	0.000134495	-0.82133	0.17	0.257	1
Il2rb	0.000138769	0.360619	0.714	0.622	1
Otulinl	0.0001413	-0.637951	0.207	0.303	1
Ndufb9	0.00014264	0.304386	0.653	0.565	1
Lyst	0.000143232	-0.495163	0.26	0.359	1
Spcs2	0.000146594	0.25108	0.777	0.706	1
Isg20	0.00015241	0.472118	0.24	0.159	1
Vamp8	0.00015494	0.387482	0.598	0.522	1
Cd47	0.000161127	-0.292378	0.712	0.747	1
Trappc1	0.000174968	0.526643	0.235	0.154	1
Hacd3	0.00017796	0.734681	0.165	0.1	1
Ankrd12	0.00018381	0.281761	0.714	0.639	1
Itm2c	0.000188119	0.420516	0.43	0.336	1
Tapbpl	0.000192538	0.412342	0.398	0.299	1
Chd3	0.000192738	-0.366295	0.609	0.681	1
Rasa3	0.000197226	-0.444976	0.242	0.346	1
Ndufa8	0.000203361	0.352699	0.467	0.381	1
Hprt	0.000208427	0.409085	0.458	0.381	1
Rab24	0.000211843	0.611753	0.237	0.161	1
Pik3ip1	0.000220948	-0.684916	0.2	0.286	1
Ifng	0.000222122	0.451607	0.256	0.176	1
Psma3	0.000235491	0.304776	0.681	0.618	1
Ciapin1	0.000235768	0.724509	0.214	0.141	1
Sptssa	0.000237673	-0.599759	0.34	0.429	1
Aurkaip1	0.000240285	0.346792	0.519	0.433	1
Snw1	0.000256793	0.296977	0.509	0.426	1
Gm20186	0.000269209	-0.78091	0.14	0.22	1
Gstp3	0.000277759	0.378288	0.347	0.263	1
Scd2	0.000285141	0.278161	0.293	0.203	1
Gem	0.000286851	0.569345	0.167	0.103	1
Dcaf11	0.000288845	0.677629	0.23	0.161	1
Zcchc18	0.000291218	0.763869	0.205	0.136	1
Dusp6	0.000291326	0.857091	0.144	0.086	1
Ubash3a	0.000297115	0.505039	0.407	0.326	1
Ech1	0.00030005	0.417067	0.495	0.422	1
Rflnb	0.00031147	-0.833091	0.074	0.142	1
Ppp2r5a	0.000312733	-0.384535	0.419	0.521	1
Anxa7	0.00031458	0.56193	0.27	0.191	1
Add1	0.000316637	-0.480055	0.247	0.344	1
Pim1	0.00031674	-0.432959	0.36	0.448	1
Crlf2	0.000318592	0.40888	0.37	0.28	1
Tapbp	0.000318786	0.282988	0.614	0.507	1
Kdm2b	0.000337377	0.678539	0.207	0.137	1
Cst7	0.000355682	0.395204	0.581	0.506	1
Dock8	0.00036463	0.336594	0.523	0.447	1
Izumo1r	0.000369367	111.274.060.070.812	0.16	0.099	1
Ftx	0.000392419	0.56201	0.137	0.08	1
Pkp3	0.000395911	0.402999	0.477	0.389	1
A930005H10Rik	0.000397441	-0.959653	0.07	0.133	1
Rab14	0.000398895	0.337028	0.544	0.462	1
Zeb2	0.00040424	-103.762.845.410.732	0.17	0.242	1
Mmd	0.000411461	103.446.209.516.032	0.109	0.06	1
Glipr1	0.000419566	0.38121	0.326	0.242	1
Rapgef6	0.000423394	-0.385179	0.477	0.562	1
Rbpj	0.000444445	0.436271	0.388	0.3	1
Plek	0.000452472	0.436795	0.309	0.225	1
Msi2	0.000457051	0.463036	0.374	0.293	1
Spg21	0.000457164	0.461825	0.286	0.207	1
Dok1	0.000461608	0.646591	0.16	0.099	1
Tespa1	0.000466138	-0.545154	0.351	0.448	1
Itgav	0.000471437	0.7231	0.17	0.108	1
Ccdc66	0.000474853	0.63207	0.126	0.072	1
Cmip	0.000476955	0.502154	0.284	0.207	1
Wdr95	0.00050006	0.681453	0.186	0.123	1
Cntrl	0.000506322	0.377729	0.549	0.468	1
Ucp2	0.000506447	0.272269	0.812	0.775	1
Tnfrsf1b	0.000510733	0.508687	0.265	0.187	1
Gfpt1	0.000514222	0.573579	0.223	0.153	1
Bcl7c	0.000527763	0.419044	0.291	0.208	1
Mrpl27	0.000533668	0.576752	0.205	0.136	1
Taf1b	0.000543904	0.659919	0.165	0.105	1
Ryk	0.000555973	0.585904	0.149	0.09	1
Ndfip2	0.000565537	0.360893	0.381	0.298	1
Stx11	0.000573592	0.647335	0.128	0.073	1
Gpr65	0.000581141	0.437972	0.274	0.197	1
Klrg1	0.000585946	-169.903.813.080.602	0.051	0.104	1
Pet100	0.000591644	0.351921	0.405	0.32	1
Cep164	0.000619085	-0.708941	0.084	0.15	1
Fam20b	0.000619346	103.869.778.012.616	0.114	0.065	1
Tnfaip8	0.000622003	0.348306	0.537	0.466	1
AC149090.1	0.000627535	0.391775	0.565	0.486	1
Atp6v0b	0.00064305	0.333419	0.44	0.348	1
Psmb10	0.000653139	0.255018	0.665	0.585	1
Vps13a	0.000666697	0.330466	0.493	0.406	1
Zfyve26	0.000675824	0.813244	0.133	0.079	1
2025-09-07	0.000686957	0.253669	0.677	0.641	1
4930503L19Rik	0.000689136	0.784533	0.133	0.079	1
Odc1	0.000692692	0.582997	0.374	0.298	1
Tnfrsf4	0.000703437	14.379.559.913.764	0.126	0.075	1
Vamp5	0.0007235	0.67234	0.177	0.116	1
Vsir	0.000724777	0.2565	0.502	0.42	1
Plaat3	0.000743758	0.38278	0.493	0.422	1
Pdlim1	0.000749187	-0.622627	0.149	0.225	1
Pmaip1	0.00076688	0.839175	0.116	0.067	1
Nfatc2	0.000786006	-0.823784	0.144	0.214	1
Bola2	0.000824395	-0.35221	0.537	0.617	1
Ccdc85b	0.000839397	-0.484576	0.233	0.318	1
Arhgap26	0.00084375	-0.949153	0.105	0.17	1
Camk2n1	0.000863973	0.573562	0.33	0.258	1
Isg15	0.000888334	0.440843	0.191	0.128	1
Eif3m	0.000912685	0.250203	0.733	0.684	1
Tmem256	0.000917208	0.447407	0.342	0.262	1
Nedd9	0.000933327	0.436507	0.386	0.314	1
Hif1a	0.000935675	0.46437	0.358	0.278	1
Tm2d3	0.000959779	0.641339	0.188	0.128	1
Ccl5	0.000961843	0.255903	0.933	0.831	1
B9d2	0.000971086	0.638571	0.128	0.075	1
Dok2	0.00097177	0.40146	0.351	0.272	1
Smarcb1	0.00100765	0.600383	0.209	0.146	1
Aim2	0.0010178	0.380049	0.274	0.198	1
Cenpa	0.00104406	0.610696	0.188	0.127	1
Stx5a	0.00105114	0.472137	0.258	0.189	1
Gpr68	0.00105484	0.377018	0.356	0.27	1
Paqr7	0.00105987	0.65334	0.126	0.075	1
Slc2a3	0.00106725	-0.864988	0.098	0.159	1
Ms4a6d	0.0010794	0.682981	0.172	0.113	1
Ide	0.0010846	0.505466	0.337	0.264	1
Sptbn1	0.00108724	-0.544252	0.344	0.41	1
Klf13	0.00109304	-0.346865	0.479	0.565	1
Pdk1	0.00110443	-0.820135	0.119	0.184	1
Swi5	0.00111792	0.271211	0.584	0.506	1
H13	0.0011639	0.257553	0.437	0.354	1
Adprm	0.00116813	0.710983	0.144	0.09	1
Abr	0.00118736	0.462027	0.267	0.195	1
Thada	0.00119615	-104.246.439.773.585	0.06	0.114	1
Plk4	0.0012187	0.690233	0.112	0.064	1
Myc	0.00122404	-0.657209	0.053	0.108	1
Dld	0.00122919	0.508335	0.212	0.146	1
Tap1	0.0012311	0.277758	0.57	0.486	1
Cyfip1	0.00123353	0.717334	0.174	0.117	1
Mphosph6	0.00124876	0.623737	0.181	0.123	1
Rassf1	0.00126654	0.441337	0.347	0.273	1
Pank2	0.00128377	0.607771	0.228	0.166	1
Rab27a	0.00131478	0.514365	0.24	0.174	1
Gpr18	0.00132809	-0.469954	0.13	0.203	1
Gng10	0.00133577	0.349617	0.33	0.252	1
Tank	0.00134582	0.453553	0.27	0.197	1
Slirp	0.00136929	0.550234	0.256	0.19	1
Dnajc9	0.0014445	0.461495	0.463	0.415	1
Dync1li2	0.00146442	0.528663	0.17	0.11	1
Skil	0.00147725	0.429236	0.351	0.28	1
Naxe	0.0015015	0.483834	0.191	0.129	1
Xaf1	0.00154302	0.699844	0.226	0.164	1
Mettl1	0.00154935	-0.814244	0.07	0.125	1
Psmb6	0.00156512	0.277721	0.565	0.487	1
Gadd45b	0.00161647	0.46195	0.184	0.122	1
Xrn2	0.00163927	-0.314935	0.533	0.61	1
Stim1	0.00166495	-0.558435	0.281	0.351	1
Ssh2	0.00173387	-0.313946	0.414	0.504	1
Actn1	0.00175655	-115.228.664.955.368	0.084	0.14	1
Klrk1	0.00175909	-0.517408	0.347	0.418	1
Gde1	0.00176258	0.484983	0.179	0.12	1
Ociad1	0.00176881	0.303658	0.456	0.376	1
Slc12a7	0.00180238	-0.830874	0.086	0.143	1
Acbd6	0.00181586	0.370875	0.356	0.287	1
Isy1	0.00183908	0.359196	0.328	0.254	1
Gpx1	0.00184143	-0.390647	0.347	0.432	1
Bcl2l11	0.00187428	0.8137	0.251	0.192	1
Ebp	0.00187501	0.315641	0.353	0.275	1
Nde1	0.0018781	0.434447	0.195	0.133	1
Zbtb8os	0.00188298	0.385087	0.312	0.24	1
Afg3l1	0.00189458	0.597048	0.214	0.153	1
Arf6	0.00189729	0.323295	0.426	0.359	1
Abca1	0.00190145	0.470432	0.214	0.151	1
Cdh1	0.00192423	0.637545	0.123	0.075	1
Pex16	0.00195026	0.663672	0.14	0.088	1
Cd55	0.00195279	-0.672217	0.086	0.146	1
Chst12	0.00197269	0.721844	0.112	0.066	1
Ddx27	0.00197529	-0.576807	0.207	0.278	1
Anxa1	0.00199086	-105.799.608.697.384	0.051	0.1	1
Nap1l1	0.00203311	0.273327	0.605	0.522	1
Asna1	0.0020538	0.486378	0.191	0.13	1
2010016I18Rik	0.00205587	-0.750195	0.107	0.167	1
Spata13	0.00208927	0.336754	0.419	0.344	1
Sesn1	0.00213633	-0.784903	0.051	0.1	1
Ppwd1	0.00214146	0.440118	0.258	0.192	1
Dtnb	0.00214212	0.575027	0.147	0.095	1
Cd2ap	0.00216069	-0.288427	0.153	0.227	1
Polr2c	0.00218962	0.366102	0.326	0.25	1
Luc7l2	0.00224609	0.287542	0.726	0.68	1
Gramd1a	0.00227769	-0.407391	0.284	0.372	1
Lrrk1	0.00229528	0.416466	0.272	0.202	1
Vamp3	0.00230126	0.636838	0.167	0.112	1
Tmem154	0.0023062	0.719347	0.14	0.09	1
Rnf166	0.00232511	0.318722	0.46	0.382	1
Rcsd1	0.00232666	-0.355689	0.279	0.366	1
Nae1	0.00234425	0.386517	0.265	0.195	1
Spcs3	0.00235667	0.461776	0.247	0.179	1
Rabac1	0.00241788	-0.251297	0.765	0.79	1
Alkbh1	0.00242316	0.456582	0.284	0.218	1
Zadh2	0.00246869	0.563105	0.137	0.087	1
Crot	0.00248361	0.283238	0.335	0.257	1
Dtx1	0.0025344	-0.38208	0.102	0.165	1
Cbx4	0.0025506	0.306625	0.349	0.272	1
Hadha	0.00257829	0.360705	0.365	0.295	1
Akt3	0.00260028	0.521654	0.133	0.083	1
Zmat5	0.00262056	0.389124	0.293	0.221	1
Psmd14	0.00281961	0.345246	0.367	0.296	1
Sdhb	0.00282334	0.330447	0.433	0.363	1
P2rx4	0.00285223	-0.658814	0.074	0.128	1
Dusp1	0.00289584	0.265735	0.353	0.283	1
Arl16	0.00295597	0.698544	0.1	0.058	1
Ripor2	0.00297501	-0.38746	0.395	0.473	1
Ankrd44	0.00298951	-0.357821	0.586	0.632	1
Vps26a	0.0030327	0.494431	0.16	0.107	1
Wwp1	0.00306716	-0.686787	0.105	0.166	1
Gm26917	0.00309159	-0.293274	0.423	0.507	1
Tmem128	0.00310053	0.342342	0.367	0.298	1
Bid	0.00311313	0.725297	0.109	0.066	1
2310001H17Rik	0.00314952	0.429286	0.277	0.208	1
Myef2	0.00319292	0.858144	0.126	0.079	1
Hnrnpll	0.003194	0.627508	0.193	0.136	1
Inpp5b	0.003203	0.560369	0.216	0.156	1
Prdm1	0.00322124	0.413305	0.144	0.093	1
Tiprl	0.00323697	0.332869	0.33	0.255	1
Traf2	0.00324499	0.499292	0.202	0.144	1
Rnf40	0.00325434	0.51512	0.142	0.092	1
Unc13d	0.00325717	0.428825	0.26	0.197	1
Atxn10	0.00342333	0.442479	0.298	0.235	1
Zap70	0.00345115	0.466757	0.484	0.431	1
Mrps11	0.00346247	0.504682	0.17	0.115	1
Vcp	0.00350079	0.328497	0.526	0.451	1
Lsm6	0.00351083	0.27269	0.447	0.379	1
Vps54	0.00351774	0.3418	0.277	0.206	1
Rcn2	0.00352445	0.590104	0.114	0.07	1
Clip1	0.00355723	-0.573107	0.223	0.291	1
Slc37a3	0.00358026	0.727361	0.128	0.082	1
Rnf121	0.0035902	0.635037	0.137	0.088	1
Vta1	0.00364447	0.521075	0.226	0.168	1
Cdkn2d	0.00365932	-0.527555	0.253	0.321	1
Slc26a2	0.00367944	0.881507	0.123	0.08	1
Snap47	0.00368049	0.754787	0.114	0.07	1
Gbf1	0.00368541	0.451418	0.258	0.194	1
Calhm2	0.0037001	0.678148	0.114	0.07	1
Rab8b	0.00370435	0.291139	0.456	0.381	1
AI506816	0.00372789	-0.643128	0.123	0.185	1
Cnrip1	0.00380395	0.585116	0.14	0.091	1
Ubxn2a	0.00384625	0.471923	0.256	0.195	1
Hk1	0.00387695	0.441334	0.277	0.212	1
Arid3b	0.00388804	-0.671575	0.072	0.123	1
Il6st	0.00389026	-0.390167	0.07	0.121	1
Ttc39c	0.00392571	0.424715	0.202	0.142	1
Hdac7	0.00395007	0.327903	0.365	0.3	1
Dynlt3	0.00397548	0.591132	0.142	0.093	1
Ldlrad4	0.00398003	0.774142	0.121	0.077	1
Trak2	0.00399101	-0.845436	0.067	0.115	1
Smad3	0.00400334	-0.612874	0.084	0.137	1
Prkcz	0.00400377	0.381284	0.263	0.194	1
Rsrc1	0.00401887	0.375975	0.344	0.274	1
Gbp7	0.00402169	0.359593	0.463	0.39	1
Cyth1	0.00403021	-0.558075	0.214	0.283	1
Acsl5	0.00405583	0.5963	0.251	0.192	1
Nudt9	0.00409778	0.524424	0.158	0.107	1
Rcbtb2	0.00415867	-103.776.064.855.459	0.24	0.298	1
Xpnpep1	0.00419535	0.603066	0.109	0.067	1
Ptger4	0.00421028	0.458699	0.214	0.155	1
Trap1	0.00422636	-0.802766	0.086	0.138	1
Padi2	0.00425677	0.584567	0.265	0.205	1
Wdr55	0.00437647	0.833322	0.119	0.075	1
Klf10	0.00438513	0.546613	0.163	0.111	1
Pou2f2	0.00440551	0.45429	0.295	0.223	1
Top2a	0.00444892	0.430465	0.13	0.083	1
Fastk	0.00447572	0.777928	0.137	0.093	1
Nsd2	0.00448877	0.391426	0.209	0.15	1
Ptk2b	0.00452954	0.415242	0.405	0.346	1
Inpp5k	0.0045552	0.487108	0.237	0.177	1
Cd164	0.00459712	0.269359	0.547	0.481	1
Ctla2b	0.00463185	0.585454	0.2	0.148	1
Mthfs	0.00468238	0.31802	0.198	0.139	1
Zfp362	0.00480924	0.388855	0.121	0.076	1
Cnot11	0.00489186	0.512572	0.144	0.097	1
Edc4	0.00489722	0.525175	0.128	0.082	1
Ccng1	0.00504701	0.464456	0.256	0.197	1
Dynlrb1	0.00515808	0.300832	0.519	0.461	1
Ak2	0.00519423	0.353629	0.351	0.286	1
Trmt1	0.00534873	-0.485157	0.128	0.189	1
Commd3	0.00536684	0.354485	0.342	0.276	1
Stk38	0.00539139	-0.386648	0.442	0.501	1
Trappc5	0.00544114	0.433548	0.263	0.204	1
Tusc3	0.00544407	0.596223	0.17	0.12	1
Nsmce1	0.005508	-0.572765	0.156	0.218	1
Ptpa	0.00551934	0.577743	0.251	0.201	1
Igflr1	0.00551936	-0.80275	0.098	0.149	1
Bach2	0.00559612	-0.54377	0.079	0.13	1
Fam117a	0.00560582	-0.532433	0.149	0.21	1
Izumo4	0.0056417	0.452475	0.284	0.223	1
Psma1	0.00568027	0.33571	0.484	0.423	1
Zmiz2	0.00572831	0.521303	0.284	0.224	1
Icam2	0.0057591	-0.51848	0.114	0.17	1
Prkca	0.00587258	0.493078	0.302	0.242	1
Csde1	0.00587438	0.264336	0.567	0.516	1
Hells	0.00589056	0.585536	0.105	0.065	1
Cd69	0.00597665	0.260847	0.584	0.533	1
Ube2d1	0.00598981	-0.496794	0.128	0.189	1
Icam1	0.00602921	0.287878	0.27	0.205	1
Tent2	0.00606731	0.650346	0.123	0.08	1
Rbm38	0.00609104	-0.38931	0.184	0.25	1
Dhrs7	0.00611389	0.25979	0.298	0.231	1
Nudt18	0.0061407	0.480617	0.126	0.081	1
Acadm	0.00616575	-0.499016	0.093	0.148	1
Acss2	0.00616864	-0.587156	0.105	0.16	1
Hscb	0.00617713	0.430907	0.223	0.166	1
Mink1	0.00618807	0.396667	0.26	0.202	1
Eci2	0.0062567	0.483511	0.179	0.128	1
1500011B03Rik	0.00629354	0.460834	0.179	0.127	1
Syngr2	0.00631087	0.374408	0.274	0.214	1
Ssr2	0.00636719	0.390534	0.34	0.279	1
Atp5f1	0.00639095	0.250265	0.742	0.723	1
Dhcr7	0.0064653	0.87957	0.1	0.062	1
Mif4gd	0.00649812	0.478656	0.26	0.204	1
Ap3s1	0.00650498	0.28663	0.27	0.207	1
Plekhb2	0.00669594	0.456452	0.216	0.162	1
Nfe2l1	0.00679513	0.30935	0.249	0.187	1
Gzmm	0.00681857	-131.601.413.483.953	0.058	0.1	1
Puf60	0.00689101	0.308021	0.477	0.42	1
Atp5g3	0.00704661	0.270264	0.607	0.567	1
Nab1	0.00716526	0.293468	0.4	0.341	1
Alad	0.00720052	0.264876	0.123	0.08	1
Ube2s	0.00725936	0.257213	0.498	0.442	1
Hras	0.00727306	0.361299	0.228	0.171	1
Foxo1	0.00733867	-0.447331	0.219	0.284	1
Acp5	0.00743399	-0.273196	0.407	0.476	1
Agfg1	0.00752647	0.364254	0.372	0.311	1
Slain1	0.00755779	0.47859	0.186	0.134	1
Serpinb9	0.00761501	0.262749	0.219	0.16	1
Fam78a	0.00769531	-0.385421	0.3	0.372	1
Sh2b1	0.00785439	0.326132	0.253	0.195	1
Rps6ka3	0.00792217	-0.365029	0.158	0.219	1
Csnk1g3	0.0079765	0.473359	0.207	0.155	1
Trappc12	0.00807278	0.669785	0.179	0.133	1
Mthfsl	0.00812359	0.322496	0.233	0.176	1
Id3	0.00815053	0.637027	0.109	0.07	1
Haus3	0.00817429	0.341819	0.242	0.181	1
Malsu1	0.0081836	0.45427	0.177	0.127	1
Fam3c	0.00823334	0.41901	0.244	0.193	1
Ercc6l2	0.00826172	0.503071	0.167	0.118	1
Mfsd4a	0.00827377	-0.390573	0.1	0.154	1
Map3k7	0.00831967	-0.825709	0.074	0.119	1
Pitpnm1	0.0083335	0.460582	0.235	0.182	1
Lsm14a	0.00836801	0.319066	0.379	0.316	1
Tor2a	0.00841183	0.560598	0.237	0.191	1
Tbx21	0.00841341	-0.520285	0.16	0.221	1
Fbxl8	0.00841612	0.728782	0.128	0.086	1
Nin	0.00842971	-0.423344	0.214	0.283	1
Trim12a	0.00844655	-0.271394	0.447	0.509	1
Dazap1	0.00849878	0.332456	0.379	0.316	1
Pigp	0.00851196	0.276747	0.316	0.251	1
Cst3	0.00859245	0.265371	0.57	0.509	1
Upf1	0.00867244	0.423109	0.23	0.175	1
Ptprj	0.00873317	0.44595	0.105	0.065	1
Ehd3	0.0087357	-0.471545	0.249	0.308	1
Cpt1a	0.00881512	0.492335	0.153	0.108	1
Agpat3	0.00883284	0.296992	0.374	0.309	1
Rtf2	0.00896695	0.317689	0.34	0.278	1
Cpne3	0.00914387	-0.517572	0.119	0.174	1
Nmb	0.00935098	0.280936	0.186	0.131	1
Ibtk	0.00966365	-0.622848	0.074	0.12	1
Lpin1	0.00967455	0.435164	0.302	0.248	1
Isyna1	0.00970071	0.521736	0.191	0.143	1
Usp15	0.00971981	0.256774	0.377	0.32	1
Ski	0.00972948	-0.448487	0.219	0.284	1
Gnptg	0.00978231	0.34568	0.321	0.259	1
Fgl2	0.00983537	-0.632381	0.242	0.298	1
Mogs	0.0100402	0.357432	0.228	0.172	1
Lamp2	0.0100756	0.643742	0.167	0.121	1
Parp8	0.0101061	-0.390981	0.086	0.135	1
St13	0.0102001	0.26471	0.488	0.439	1
Helz2	0.0102372	0.447042	0.153	0.107	1
Cetn2	0.0103015	0.275228	0.379	0.319	1
Med11	0.0103066	0.581996	0.156	0.112	1
Rnf130	0.0103436	-0.756061	0.109	0.157	1
Rnf145	0.0103836	0.266174	0.263	0.206	1
Adipor1	0.0104258	0.306265	0.309	0.245	1
Baiap3	0.0104925	0.401573	0.179	0.131	1
A430093F15Rik	0.0104951	0.489369	0.137	0.093	1
Mrpl2	0.0105444	0.607448	0.165	0.121	1
Chd2	0.0107308	-0.252322	0.465	0.532	1
Lrmp	0.0108564	0.384054	0.298	0.237	1
Lemd3	0.0108734	0.509157	0.121	0.08	1
Gm12216	0.0108986	0.372513	0.293	0.235	1
Luc7l	0.0110041	-0.347745	0.195	0.261	1
Mea1	0.0112183	0.330584	0.24	0.183	1
Mnt	0.011292	0.361927	0.137	0.093	1
Ugp2	0.0113899	0.393851	0.181	0.131	1
Zfp157	0.0114348	0.265508	0.1	0.062	1
Chic2	0.0114482	0.271936	0.437	0.38	1
Mettl7a1	0.0115876	0.586512	0.119	0.08	1
Stk32c	0.0116075	0.493688	0.109	0.07	1
Smco4	0.0116225	0.580097	0.2	0.153	1
Eif2ak2	0.0116611	0.542021	0.137	0.094	1
Rpusd4	0.0119223	0.585984	0.116	0.078	1
Lilr4b	0.0119704	0.447381	0.184	0.136	1
Prelid3b	0.012198	0.540587	0.174	0.129	1
Nf2	0.012236	0.643433	0.126	0.086	1
Slc6a6	0.0122672	0.547053	0.219	0.166	1
Racgap1	0.0124206	-0.587722	0.16	0.212	1
Orai1	0.0124808	0.462688	0.293	0.237	1
Retreg2	0.0125777	0.50854	0.181	0.134	1
Lair1	0.0126906	-0.594754	0.063	0.104	1
Ap2s1	0.0127033	0.272802	0.442	0.387	1
Nfkb2	0.0129288	0.657326	0.163	0.118	1
Mtmr1	0.0129758	0.55679	0.177	0.13	1
BC005537	0.0130143	0.348352	0.44	0.373	1
Zpr1	0.013168	-0.556995	0.133	0.185	1
Pou6f1	0.0132288	0.478368	0.147	0.104	1
Spag9	0.0132598	0.425594	0.34	0.284	1
Nap1l4	0.0132883	-0.336524	0.379	0.435	1
Frmd8	0.0132906	-0.420422	0.26	0.319	1
Vamp2	0.0132922	0.406844	0.2	0.151	1
Chd7	0.0133551	-0.329466	0.288	0.356	1
Map4k1	0.0133732	0.438764	0.209	0.159	1
Helz	0.0133995	0.375331	0.286	0.233	1
Sec63	0.0135505	-0.607165	0.147	0.197	1
Btg3	0.0136286	0.485304	0.23	0.179	1
Rab7	0.0137329	0.258725	0.495	0.432	1
Tuba1b	0.0137828	-0.331011	0.386	0.445	1
Faap20	0.0137909	0.500703	0.233	0.181	1
Mirt1	0.0138008	-0.451497	0.128	0.181	1
Emb	0.0138372	-0.261691	0.467	0.548	1
Apex1	0.0138674	-0.729388	0.063	0.103	1
Copb1	0.0139729	0.384831	0.337	0.284	1
Smim4	0.0139963	-0.473335	0.167	0.222	1
Exosc7	0.0140954	-0.373092	0.205	0.267	1
Bin2	0.0141907	-0.25184	0.653	0.683	1
Dpm2	0.0142823	0.26907	0.23	0.178	1
Ormdl1	0.0144924	0.359755	0.181	0.133	1
Dbf4	0.0145089	-0.524382	0.109	0.159	1
Serpinb6b	0.0145853	0.452681	0.2	0.151	1
Unc119b	0.0146158	0.29202	0.17	0.124	1
Lpcat3	0.0147844	0.496805	0.119	0.08	1
Pin1	0.0148423	0.403733	0.258	0.205	1
Lgalsl	0.0148536	0.440474	0.109	0.072	1
Mlf2	0.0148549	0.284769	0.302	0.247	1
Uqcrb	0.0149089	0.251873	0.64	0.613	1
Sec23b	0.0150425	0.453862	0.17	0.124	1
Ripk3	0.015105	-0.565809	0.06	0.1	1
Limk1	0.0151096	0.395637	0.126	0.086	1
Mgst2	0.0151381	-0.323562	0.147	0.204	1
Iscu	0.0152168	0.312022	0.328	0.271	1
Mrps5	0.0152471	-0.452793	0.184	0.24	1
Rrp7a	0.0152584	-0.502384	0.137	0.189	1
St6galnac4	0.0153885	0.406279	0.158	0.114	1
Tsr1	0.0154998	-0.653858	0.06	0.1	1
Tmem173	0.015596	0.363747	0.27	0.217	1
Lmo4	0.0156427	-0.753536	0.123	0.17	1
Hacd2	0.0156779	0.395229	0.133	0.092	1
Reps1	0.0160619	0.558088	0.191	0.143	1
Nol10	0.0161563	0.70433	0.123	0.085	1
Hist1h1d	0.0162434	0.327333	0.214	0.162	1
Ncf4	0.0162973	0.30436	0.372	0.319	1
Plekha2	0.0163093	0.304741	0.307	0.251	1
Dgkd	0.0163357	-0.561942	0.219	0.268	1
1110065P20Rik	0.0163487	0.596031	0.1	0.065	1
Tmem192	0.0163769	0.433171	0.186	0.14	1
Rtca	0.0163776	0.714939	0.107	0.072	1
Ttc3	0.0164005	0.373686	0.333	0.281	1
Xrcc5	0.0164131	0.597904	0.123	0.086	1
Ddx3x	0.0169432	0.281787	0.344	0.287	1
Rfc3	0.0172347	0.575385	0.102	0.067	1
Fas	0.0172849	-0.750172	0.079	0.119	1
Klrc2	0.0174906	-0.529901	0.14	0.189	1
Tecpr1	0.0175083	-0.275213	0.444	0.511	1
Birc2	0.0176581	0.330646	0.321	0.268	1
Alkbh6	0.0176756	0.564873	0.107	0.072	1
Pacsin1	0.017728	0.703191	0.119	0.082	1
Dnpep	0.0177907	0.593547	0.144	0.105	1
Tmem127	0.0179094	0.291375	0.216	0.165	1
Sike1	0.0180406	-0.312181	0.219	0.277	1
Map4k4	0.0180708	-0.333422	0.374	0.436	1
Ahcyl1	0.0180941	0.448467	0.179	0.134	1
2410006H16Rik	0.0180985	0.328635	0.493	0.441	1
U2af2	0.0180993	0.368241	0.386	0.33	1
Ly75	0.0181008	0.727498	0.142	0.103	1
Stx6	0.018195	0.420032	0.191	0.147	1
Fkrp	0.0182004	0.757888	0.121	0.085	1
Klf7	0.018213	-0.621455	0.095	0.138	1
Rras2	0.0182186	-0.526168	0.098	0.142	1
Dhrs1	0.0182832	0.632319	0.123	0.086	1
Bzw2	0.0183035	-0.35977	0.184	0.24	1
Ldlrap1	0.018446	-0.585244	0.105	0.149	1
Pnpla2	0.0184652	0.351984	0.207	0.159	1
Atmin	0.0185707	0.582135	0.114	0.077	1
Hspa4l	0.0187838	0.274719	0.142	0.099	1
Drg1	0.0189942	0.467061	0.221	0.174	1
Actr5	0.0190631	0.660121	0.105	0.07	1
Ngly1	0.0190963	0.383306	0.281	0.231	1
Ahi1	0.0191127	0.374835	0.202	0.155	1
2010111I01Rik	0.0191412	0.657396	0.116	0.08	1
Hist1h2ac	0.0191703	0.673713	0.121	0.085	1
Eif4a3	0.019291	0.253798	0.384	0.329	1
Hsf1	0.0195605	0.378156	0.186	0.141	1
Atxn3	0.0195758	0.632611	0.109	0.075	1
Hid1	0.0195835	-0.417106	0.067	0.108	1
Sla2	0.019631	0.275374	0.307	0.249	1
Cks2	0.0196991	0.423701	0.153	0.112	1
Golga7	0.0197581	0.390695	0.321	0.273	1
Rnaseh2b	0.0197981	0.654074	0.1	0.067	1
Rsbn1	0.0200526	0.278234	0.309	0.255	1
Psmf1	0.0201704	-0.506739	0.081	0.123	1
Pip4k2c	0.020322	0.430165	0.142	0.102	1
Hsbp1	0.0203759	0.293475	0.365	0.306	1
Gstt2	0.0204661	0.585452	0.133	0.095	1
Iqgap2	0.0205833	-0.305211	0.209	0.268	1
Sephs2	0.0207313	-0.72227	0.123	0.166	1
Ergic3	0.0207396	0.280945	0.267	0.215	1
Hipk2	0.0207648	0.56109	0.14	0.1	1
Ascc2	0.0208451	0.618272	0.102	0.069	1
Uchl3	0.0208967	0.423172	0.24	0.194	1
Bex3	0.0209004	0.333323	0.372	0.321	1
Znhit2	0.0209721	0.317566	0.135	0.095	1
Stat3	0.020991	0.262225	0.444	0.392	1
Arf4	0.0210492	0.256721	0.5	0.445	1
Kat5	0.0211334	0.712613	0.102	0.07	1
Cdc73	0.0211882	0.50449	0.23	0.183	1
Usf1	0.0212188	0.496682	0.186	0.142	1
Selenop	0.0213534	-0.642431	0.151	0.199	1
4833439L19Rik	0.0215024	0.428007	0.119	0.081	1
Scml4	0.0216133	-0.416785	0.109	0.156	1
Fgf13	0.0216414	-0.426397	0.065	0.103	1
Ndufb8	0.0216638	0.260886	0.509	0.472	1
Mrpl48	0.0217946	0.357013	0.221	0.171	1
Icos	0.0219374	0.393586	0.235	0.183	1
Eef1akmt2	0.022158	0.307474	0.121	0.083	1
Dnttip1	0.0222715	0.389253	0.202	0.158	1
Fbxo28	0.0223042	-0.486051	0.14	0.185	1
St3gal6	0.0223397	-0.293131	0.284	0.342	1
Gsk3a	0.02238	0.251396	0.244	0.194	1
Parp1	0.0226566	-0.520605	0.147	0.194	1
Gxylt1	0.0226903	0.344004	0.151	0.11	1
Farsb	0.0226916	0.573825	0.193	0.151	1
Slc43a2	0.0227933	-0.360008	0.063	0.1	1
Ercc5	0.0229313	0.656316	0.147	0.11	1
H2-DMa	0.0229824	-0.421996	0.14	0.189	1
Ablim1	0.023011	-0.250372	0.726	0.737	1
Wdr89	0.0230592	-0.318994	0.402	0.446	1
Dcun1d1	0.0230715	0.331448	0.251	0.203	1
Tigd2	0.0234662	0.273635	0.291	0.237	1
Zfp326	0.0236168	-0.534757	0.119	0.164	1
Rrp9	0.0237092	-0.429292	0.105	0.149	1
Papss1	0.0238265	0.414703	0.105	0.07	1
Mrpl15	0.0239217	0.27656	0.34	0.291	1
Ebpl	0.0240271	0.294992	0.263	0.209	1
Micu1	0.0240309	0.491087	0.119	0.082	1
Eea1	0.0240508	0.728036	0.214	0.169	1
Arhgef7	0.024174	0.507695	0.128	0.091	1
Ccs	0.0241745	-0.616476	0.098	0.14	1
Sar1b	0.0243108	0.36383	0.277	0.231	1
Med14	0.0244333	0.528589	0.135	0.097	1
Gm2000	0.0245111	-0.339382	0.226	0.284	1
Chkb	0.0245567	0.567684	0.135	0.098	1
BC005561	0.0246799	-0.683048	0.091	0.13	1
Bbc3	0.0249161	-0.527784	0.074	0.113	1
Cox16	0.0249752	-0.302031	0.233	0.295	1
Ncln	0.0249921	-0.576252	0.081	0.121	1
Fbxl3	0.0251358	0.466472	0.186	0.143	1
Srm	0.0253234	-0.289257	0.077	0.116	1
Rela	0.0253472	0.295585	0.281	0.229	1
Kif1b	0.0253934	-0.437463	0.207	0.262	1
Rab5b	0.0253968	0.368502	0.144	0.105	1
Slc30a9	0.0254932	0.485918	0.163	0.123	1
Ndufs8	0.0255489	0.277357	0.344	0.294	1
Hint2	0.0255757	0.349843	0.244	0.199	1
Rrp15	0.0256671	-0.382169	0.102	0.146	1
Zup1	0.0257275	0.288098	0.277	0.224	1
Fam174a	0.0259069	0.427184	0.186	0.143	1
Adam10	0.0259706	0.342671	0.267	0.219	1
Wdtc1	0.0260483	0.697903	0.114	0.08	1
Fyttd1	0.02622	0.409235	0.172	0.129	1
Cbll1	0.0262344	-0.771867	0.093	0.131	1
Pced1b	0.0262627	-0.368541	0.084	0.125	1
Ocel1	0.0264827	0.392769	0.119	0.082	1
Ptch1	0.0265015	0.694342	0.109	0.077	1
Rabepk	0.0266326	0.570806	0.133	0.096	1
Mpnd	0.0266399	-0.438264	0.149	0.196	1
Slc35b1	0.0266879	0.48524	0.149	0.11	1
Phf20l1	0.0268295	-0.282243	0.46	0.514	1
Hspbp1	0.0268456	-0.403951	0.079	0.119	1
4833403J16Rik	0.0271281	0.562569	0.128	0.093	1
Ppp1r16b	0.0271369	0.279572	0.288	0.235	1
Pnp	0.0273049	0.270889	0.233	0.184	1
Pigs	0.0273491	0.467879	0.165	0.125	1
Runx1	0.0274049	-0.328203	0.186	0.24	1
Timm10b	0.027407	0.271033	0.47	0.423	1
Fxr2	0.0275048	0.304482	0.179	0.137	1
Pdia4	0.027509	0.316508	0.284	0.233	1
Faim	0.027566	0.41223	0.251	0.206	1
Lsm14b	0.0276016	0.423145	0.123	0.088	1
Strap	0.0278823	0.268214	0.342	0.288	1
Pum3	0.0279144	-0.449886	0.158	0.205	1
Cdk13	0.0279355	0.299834	0.393	0.339	1
Naa15	0.027983	0.389189	0.351	0.313	1
Vac14	0.0281015	0.300406	0.126	0.088	1
Rnf7	0.0281273	0.258506	0.367	0.312	1
Cnot2	0.0282219	0.326221	0.249	0.199	1
Uhrf1bp1l	0.028366	-0.663797	0.098	0.137	1
Dcps	0.0283932	0.342401	0.242	0.194	1
Brd2	0.0284	0.258837	0.493	0.442	1
Fto	0.0284213	-0.51343	0.121	0.166	1
Rnf167	0.0285088	0.269099	0.391	0.337	1
Sel1l	0.0286031	0.421833	0.163	0.123	1
Nt5c	0.028737	-0.280277	0.44	0.505	1
Agps	0.0287493	0.477515	0.142	0.104	1
Sgta	0.0288334	0.291933	0.221	0.174	1
Supt20	0.0289048	0.314926	0.356	0.306	1
Dkc1	0.0291397	-0.36311	0.205	0.256	1
Atp6v1a	0.029286	0.486879	0.147	0.109	1
Eif4enif1	0.0293996	0.307172	0.195	0.151	1
Trim28	0.029863	-0.378342	0.163	0.212	1
Anxa11	0.0300824	0.32256	0.279	0.232	1
Cstb	0.0301242	0.356337	0.328	0.278	1
Fasn	0.0302218	-0.462121	0.077	0.114	1
Pde4b	0.0306061	-0.389778	0.126	0.173	1
Mctp2	0.03087	0.481806	0.16	0.122	1
Rcn3	0.0309689	-0.374228	0.065	0.1	1
Dyrk2	0.0310656	-0.3333	0.144	0.192	1
Slc30a5	0.0311403	-0.549291	0.077	0.114	1
Snx12	0.0311525	0.367849	0.133	0.095	1
Timm17b	0.0311856	0.25092	0.249	0.201	1
Atp6v0a2	0.0312117	-0.496475	0.2	0.246	1
Timm8b	0.0312417	0.29293	0.247	0.196	1
Nosip	0.0314891	0.383299	0.202	0.162	1
Smarcad1	0.0314932	0.556821	0.17	0.133	1
Ak6	0.0315268	0.427147	0.112	0.078	1
Ergic2	0.0315711	0.304276	0.244	0.198	1
Grap2	0.0319826	-0.289717	0.512	0.567	1
Jmy	0.0320408	-0.594235	0.067	0.102	1
Cbx7	0.0320694	-0.305033	0.193	0.245	1
Clk2	0.0320743	0.474422	0.135	0.099	1
Rnf20	0.032162	0.332895	0.291	0.247	1
Uxt	0.0322035	0.588256	0.126	0.092	1
Dleu2	0.0322079	0.445266	0.205	0.162	1
Clcf1	0.0323169	-0.586864	0.077	0.113	1
Akap11	0.0323563	0.280368	0.172	0.131	1
Tmcc1	0.0325717	0.27758	0.198	0.151	1
Traf3	0.032706	0.26254	0.142	0.103	1
Gtf3a	0.0327134	0.344852	0.281	0.235	1
Fdps	0.0331178	-0.50574	0.065	0.1	1
Micos10	0.0333836	0.28936	0.467	0.418	1
Slc35a1	0.0334202	0.503333	0.102	0.071	1
Ppcs	0.0334241	0.415966	0.123	0.088	1
Psmc5	0.0334911	0.259736	0.391	0.344	1
Arrb2	0.0336379	0.268788	0.398	0.354	1
Msh3	0.0338707	-0.384774	0.1	0.141	1
Pbxip1	0.0340697	0.260414	0.444	0.392	1
Med28	0.0341609	0.308206	0.444	0.41	1
Cpox	0.0341686	-0.554005	0.081	0.118	1
Mfap1a	0.0345914	0.268177	0.223	0.176	1
Mrgbp	0.0346703	-0.435168	0.1	0.139	1
Epc1	0.0347446	-0.399488	0.198	0.249	1
Nit1	0.0348761	0.305348	0.135	0.098	1
Erich1	0.0349519	-0.387015	0.135	0.179	1
Ptrh2	0.0349975	0.472823	0.13	0.095	1
Mboat7	0.0354888	0.45586	0.13	0.096	1
Tmem87a	0.0355381	0.515925	0.16	0.123	1
Git1	0.0356028	0.339436	0.109	0.076	1
Vps13d	0.035634	-0.400537	0.114	0.155	1
Rbms2	0.0358346	0.27253	0.13	0.095	1
Rnf14	0.0358619	0.388037	0.184	0.143	1
Rftn1	0.0360467	-0.422677	0.147	0.194	1
Sugp1	0.0360785	0.420247	0.147	0.11	1
Smim8	0.0362814	-0.36947	0.098	0.138	1
Hist1h2ae	0.0367223	0.530013	0.102	0.072	1
Kcnab2	0.0368151	-0.291331	0.17	0.22	1
Me2	0.0369477	-0.349121	0.202	0.252	1
Commd1	0.0375217	0.384595	0.226	0.181	1
Pelo	0.0376133	0.46504	0.123	0.09	1
Abl1	0.0379496	0.364174	0.102	0.072	1
Gtf2e2	0.0379536	0.452989	0.121	0.088	1
Unc50	0.0379901	0.362229	0.23	0.187	1
Ttc33	0.037994	0.389029	0.165	0.126	1
Nprl2	0.0380404	0.59894	0.107	0.076	1
Ormdl2	0.0380895	0.46637	0.184	0.146	1
Exoc5	0.0382709	-0.369191	0.147	0.191	1
Reep3	0.0389014	0.427071	0.181	0.144	1
Zbtb7a	0.0389467	0.252773	0.463	0.407	1
Hltf	0.0389897	0.322165	0.251	0.206	1
Srek1ip1	0.0390467	0.64987	0.114	0.082	1
Kri1	0.0390715	-0.414248	0.114	0.156	1
Ei24	0.0391664	0.41021	0.23	0.187	1
Lamp1	0.039543	-0.259654	0.381	0.444	1
Rfc2	0.0395815	0.336837	0.247	0.2	1
D430042O09Rik	0.039586	0.312927	0.126	0.091	1
Rara	0.0396029	-0.470501	0.126	0.168	1
Mafg	0.0397177	0.382862	0.128	0.093	1
Tmx4	0.0398339	0.276344	0.274	0.233	1
Dock9	0.0400978	0.447155	0.105	0.073	1
H2afx	0.0401009	0.326516	0.181	0.142	1
Podnl1	0.040116	0.389315	0.151	0.115	1
Casc3	0.0401395	-0.339697	0.149	0.194	1
Tgif1	0.0401743	0.627034	0.128	0.096	1
Notch1	0.0404567	0.423105	0.26	0.219	1
Slc25a39	0.0405612	0.310281	0.158	0.121	1
Dph5	0.0405822	-0.32433	0.144	0.19	1
Cep295	0.0406959	-0.350155	0.102	0.143	1
Shkbp1	0.041072	0.343382	0.163	0.124	1
Zfas1	0.0413503	0.3624	0.263	0.221	1
Lockd	0.041635	0.29505	0.153	0.114	1
Rnf13	0.0416701	-0.442071	0.151	0.194	1
Lilrb4a	0.0416973	0.276893	0.165	0.126	1
Chmp2a	0.0420634	0.26564	0.542	0.51	1
Nr1d2	0.0420947	-0.694135	0.079	0.113	1
Eif1a	0.0421933	-0.410746	0.17	0.217	1
Aga	0.042302	0.380094	0.109	0.077	1
Dock11	0.0423227	-0.320262	0.258	0.309	1
Wdr74	0.0427505	-0.582913	0.091	0.127	1
Hmgn5	0.0427789	0.29917	0.188	0.15	1
Lcor	0.0431673	0.52508	0.163	0.127	1
Lrif1	0.0432315	-0.476766	0.247	0.289	1
Arfrp1	0.0432943	0.29732	0.323	0.279	1
Hnrnph3	0.0436218	0.276645	0.244	0.202	1
Stip1	0.0439565	0.272689	0.33	0.283	1
Zbtb22	0.0441293	0.532541	0.114	0.083	1
Gatad2b	0.0444448	-0.30713	0.342	0.392	1
Slfn5	0.0447658	-0.921789	0.098	0.133	1
Pmm2	0.044995	-0.357288	0.16	0.207	1
Rab12	0.045103	0.587686	0.112	0.082	1
Usf3	0.0452484	0.428846	0.112	0.08	1
Arhgap17	0.0453072	0.411553	0.242	0.204	1
Ldah	0.0453592	-0.433319	0.119	0.159	1
BC003965	0.0453927	0.331885	0.209	0.169	1
Trim39	0.0455223	-0.573188	0.074	0.108	1
Lrba	0.0457393	0.258087	0.207	0.164	1
Mkrn2	0.0458858	0.453264	0.135	0.1	1
Tmem147	0.0459382	-0.391886	0.158	0.2	1
Plekha1	0.0459871	-0.581098	0.079	0.113	1
Btaf1	0.046074	-0.443991	0.135	0.176	1
Zcchc10	0.0462226	-0.605619	0.091	0.125	1
Stard10	0.0467326	-0.741916	0.123	0.159	1
Naa10	0.0467728	-0.281807	0.256	0.306	1
Asrgl1	0.0470624	-0.484919	0.137	0.178	1
Man2a2	0.0470967	-0.341152	0.133	0.175	1
Plec	0.0472144	-0.307171	0.395	0.444	1
Stk40	0.0473668	0.384119	0.177	0.14	1
Tasor2	0.047432	-0.445685	0.144	0.185	1
Atp13a3	0.0476788	0.388407	0.274	0.233	1
Tfg	0.0477011	0.28431	0.149	0.112	1
Naa20	0.0478428	0.413802	0.221	0.183	1
Map2k3	0.048228	0.384719	0.209	0.166	1
Klhl9	0.0483378	0.37837	0.156	0.121	1
Ptpn9	0.0484904	0.309045	0.137	0.103	1
Atp6v1b2	0.0485144	0.433814	0.17	0.133	1
Prkcb	0.0485263	0.298065	0.212	0.171	1
Atn1	0.0487137	-0.456854	0.088	0.124	1
Gbp2	0.0487716	-0.3928	0.156	0.198	1
Rpa3	0.0488887	0.25018	0.209	0.167	1
Mapk3	0.0489206	0.26371	0.198	0.156	1
Nr2c2ap	0.0491153	0.333227	0.214	0.175	1
Cops2	0.0491291	0.292525	0.209	0.164	1
2900097C17Rik	0.0492772	-0.312162	0.167	0.216	1
Sash3	0.0494281	-0.277718	0.4	0.447	1
Calhm6	0.0495862	0.392052	0.144	0.11	1
Rnf19a	0.0497106	0.346384	0.128	0.095	1
Cd72	0.0497858	-0.46723	0.123	0.162	1
Hars	0.0500044	-0.442471	0.119	0.156	1
Dnmt1	0.0500532	-0.257161	0.221	0.273	1
Arid5b	0.0504066	0.33738	0.309	0.265	1
Pde4d	0.0506711	0.36395	0.133	0.099	1
B3gat3	0.0508474	0.271856	0.267	0.225	1
Mms19	0.0510294	-0.551849	0.098	0.133	1
Atg2a	0.0513368	-0.250312	0.105	0.145	1
Zfp984	0.0513408	0.59844	0.123	0.092	1
Rit1	0.0514511	0.318751	0.119	0.087	1
Safb	0.0517312	-0.270418	0.314	0.366	1
Tmem238	0.0517917	0.426213	0.151	0.117	1
Pear1	0.0520393	0.428422	0.13	0.097	1
Sdhaf1	0.0521937	0.283278	0.167	0.13	1
Rcbtb1	0.052467	-0.481701	0.086	0.122	1
Nsmce2	0.0527073	0.380702	0.198	0.159	1
4921524J17Rik	0.0527607	0.294579	0.212	0.171	1
F2rl1	0.0528097	-0.488849	0.067	0.1	1
Helb	0.052833	-0.403136	0.086	0.121	1
Rnf149	0.0529171	0.577198	0.109	0.08	1
Tmem64	0.0530418	-0.356284	0.07	0.102	1
Bmi1	0.0533509	0.47779	0.128	0.095	1
Mettl9	0.0535648	-0.434523	0.107	0.144	1
Pnkd	0.053647	0.314605	0.235	0.197	1
Polr1a	0.0538007	-0.365243	0.084	0.118	1
Zc3h12a	0.0539509	0.490575	0.1	0.072	1
Btbd7	0.0547198	0.335732	0.272	0.23	1
Chmp3	0.0549068	-0.331635	0.223	0.27	1
Fmc1	0.0551011	0.315108	0.242	0.203	1
Sh3bp1	0.0554625	-0.394587	0.188	0.23	1
Soat1	0.0557069	0.276213	0.186	0.147	1
D3Ertd751e	0.0557124	0.35563	0.107	0.077	1
Usp24	0.0560942	-0.315546	0.186	0.229	1
1110008P14Rik	0.0564186	0.257414	0.323	0.278	1
Ahsa1	0.0566996	0.260842	0.36	0.32	1
Ctu2	0.0567139	-0.584116	0.072	0.103	1
Ankrd39	0.0567671	0.445499	0.112	0.082	1
Fut8	0.0573228	0.352068	0.193	0.157	1
Tmem259	0.0580087	0.317656	0.233	0.194	1
Vcpip1	0.0581438	-0.386008	0.149	0.19	1
Synrg	0.0582055	-0.371161	0.195	0.237	1
Derl2	0.0584064	0.332224	0.233	0.192	1
March5	0.0585306	0.272622	0.249	0.209	1
Rad18	0.0585308	0.371981	0.105	0.075	1
Haus4	0.0585715	0.338914	0.13	0.098	1
Asah1	0.0586355	0.386284	0.109	0.079	1
Ppm1j	0.0588169	-0.374757	0.095	0.131	1
Fbxl17	0.0589925	0.75756	0.105	0.077	1
Lrrc47	0.0592711	-0.558172	0.102	0.136	1
Gatad1	0.0593287	0.346053	0.244	0.204	1
Spn	0.0595392	-0.275207	0.56	0.598	1
Lmbrd1	0.059587	0.402036	0.163	0.128	1
Fkbp5	0.0596622	0.380864	0.179	0.144	1
Ilvbl	0.0596787	0.30325	0.135	0.103	1
Eml4	0.0600452	0.258239	0.328	0.282	1
Dhx30	0.0603565	0.309825	0.223	0.184	1
BC005624	0.0604179	0.296869	0.312	0.273	1
Mcm5	0.0606574	0.419103	0.116	0.086	1
Tmem263	0.0607464	0.453331	0.109	0.08	1
Atf6	0.0609636	-0.511382	0.072	0.103	1
Sec16a	0.0610141	0.354965	0.184	0.147	1
Rap2b	0.0611733	-0.440575	0.16	0.199	1
Cx3cr1	0.0613296	-0.871706	0.102	0.133	1
Rexo5	0.0613443	0.553453	0.1	0.072	1
Metrn	0.0615257	0.42192	0.13	0.1	1
Txndc15	0.061901	-0.288566	0.133	0.172	1
Shoc2	0.0620334	-0.44462	0.156	0.196	1
Sbno2	0.0621797	0.449932	0.184	0.148	1
Srpk2	0.0622365	-0.284278	0.37	0.428	1
Pgm2l1	0.0626173	-0.493459	0.109	0.145	1
Gnl3	0.0631159	-0.395365	0.235	0.278	1
Pwwp2a	0.0631979	0.381454	0.165	0.132	1
Ublcp1	0.0632216	-0.473063	0.095	0.128	1
Arap2	0.0633509	0.278013	0.456	0.41	1
Rabl6	0.0638627	-0.382384	0.091	0.124	1
Lrwd1	0.0640822	0.398231	0.165	0.131	1
Acot8	0.0644613	0.422189	0.142	0.11	1
Suclg2	0.065157	0.626488	0.156	0.126	1
Snhg20	0.0651817	0.321489	0.142	0.108	1
Selenoo	0.06573	0.357063	0.142	0.11	1
Mlec	0.0658761	-0.350466	0.191	0.233	1
Nt5dc1	0.0663424	0.456869	0.181	0.15	1
Tmem11	0.0665263	0.330202	0.165	0.131	1
Nus1	0.0665613	0.28013	0.216	0.18	1
Coa3	0.0665696	-0.29996	0.312	0.359	1
Nhlrc2	0.0666726	0.440024	0.116	0.088	1
Polr1c	0.0668101	0.440861	0.144	0.113	1
Impdh2	0.0668515	-0.297655	0.221	0.265	1
Ube2m	0.0674052	0.265928	0.416	0.385	1
Ctr9	0.067552	0.264418	0.212	0.174	1
Usp10	0.0679849	-0.30314	0.1	0.136	1
Pcnx	0.0681909	0.468556	0.102	0.075	1
Wipi2	0.0684702	0.566269	0.167	0.136	1
Xpc	0.0685688	-0.334453	0.095	0.13	1
Bcl9l	0.0686151	-0.271247	0.16	0.202	1
Tbce	0.0687025	0.517638	0.126	0.097	1
Ppp1r35	0.0688939	0.286808	0.226	0.187	1
Ppa2	0.0691986	0.4123	0.153	0.122	1
Tshz1	0.0705546	0.540511	0.167	0.136	1
Myo18a	0.0705906	0.274223	0.121	0.09	1
Map2k1	0.0712159	0.343462	0.147	0.114	1
9530068E07Rik	0.07127	0.31168	0.174	0.14	1
Cnep1r1	0.0714144	0.373809	0.123	0.093	1
Arel1	0.0714326	0.402513	0.107	0.079	1
Dbr1	0.0715592	0.476137	0.114	0.085	1
Csrp1	0.0717123	0.442267	0.142	0.111	1
Ppm1m	0.0720965	-0.482475	0.119	0.154	1
Raph1	0.0721118	0.358923	0.102	0.075	1
Mtap	0.0735462	-0.331989	0.137	0.175	1
Papolg	0.0736285	0.438885	0.142	0.112	1
Mrps6	0.0737526	0.281719	0.191	0.156	1
Mrps7	0.0740018	0.304433	0.221	0.185	1
Atp2c1	0.0742416	-0.449992	0.102	0.135	1
Clpx	0.0742419	-0.48762	0.084	0.113	1
Ankrd13c	0.0743064	0.361269	0.17	0.136	1
Mtfr1	0.0744089	0.57819	0.102	0.076	1
Stk19	0.0744178	0.318723	0.133	0.101	1
Cd274	0.0744225	0.496048	0.121	0.093	1
Ifitm3	0.0754958	-0.566995	0.086	0.116	1
Hmg20a	0.0756119	-0.353925	0.14	0.177	1
Usp38	0.0756718	0.29833	0.172	0.141	1
Nkapd1	0.0759145	0.362173	0.102	0.075	1
Kdm1a	0.0760808	-0.29449	0.279	0.326	1
Gas7	0.0765187	0.353387	0.144	0.113	1
Por	0.0766594	-0.515817	0.088	0.118	1
Lyz2	0.0772547	-0.293384	0.491	0.527	1
Ccny	0.0772624	-0.367853	0.163	0.202	1
Oxr1	0.077324	-0.27202	0.144	0.185	1
Ssbp2	0.0773569	-0.280373	0.16	0.202	1
Zswim8	0.0774102	0.295845	0.177	0.141	1
Nbdy	0.0777276	0.370108	0.149	0.116	1
Sdf2l1	0.0777775	0.281084	0.198	0.161	1
Hs3st3b1	0.0780456	-0.391063	0.086	0.118	1
Armc7	0.0780704	0.327551	0.256	0.222	1
Inpp4a	0.0782162	0.340882	0.109	0.081	1
Zfp593	0.0783319	0.438356	0.179	0.146	1
Erlec1	0.078332	0.261692	0.205	0.171	1
Gid8	0.078532	0.306682	0.174	0.141	1
Blmh	0.0786786	0.251527	0.235	0.195	1
Ankrd13a	0.0787286	-0.418186	0.17	0.21	1
Hdac3	0.0788176	0.363544	0.128	0.098	1
Pfkp	0.0788549	-0.255037	0.384	0.429	1
Maml2	0.0789931	0.515344	0.135	0.106	1
Appl1	0.0792321	-0.432389	0.181	0.22	1
Wdyhv1	0.0795168	0.459346	0.121	0.093	1
Ass1	0.0795533	-0.331121	0.149	0.187	1
Prpf31	0.0797927	0.283688	0.235	0.196	1
Ppip5k2	0.0797985	0.3074	0.149	0.116	1
Adcy7	0.0799281	-0.270596	0.393	0.445	1
Acadvl	0.0802086	0.32793	0.172	0.141	1
Pnpt1	0.080454	0.317945	0.112	0.084	1
C2cd5	0.0808108	0.295951	0.177	0.141	1
Gnptab	0.0812077	-0.457803	0.123	0.156	1
Rpap2	0.0813192	-0.42304	0.086	0.117	1
March6	0.081329	0.37898	0.158	0.126	1
Arhgap15	0.0815521	-0.258706	0.542	0.567	1
Fbxo8	0.0816166	0.375411	0.121	0.093	1
Synj1	0.0822362	-0.613493	0.093	0.122	1
Atp6v1d	0.0824459	-0.294126	0.26	0.306	1
Zfp560	0.0825434	0.339	0.137	0.108	1
Snx18	0.0825551	0.324789	0.13	0.101	1
Lpp	0.0832069	-0.470255	0.114	0.148	1
Nudt4	0.0837068	0.2825	0.172	0.14	1
Clasp2	0.0838399	-0.418303	0.088	0.121	1
Riok1	0.084143	-0.32562	0.221	0.265	1
Tapt1	0.0842655	0.522123	0.114	0.088	1
Zfp652	0.0851148	-0.303289	0.305	0.352	1
Ckb	0.0853607	0.366308	0.151	0.121	1
Ubap2	0.0857495	0.30356	0.184	0.15	1
Atg16l2	0.0858071	0.363136	0.144	0.114	1
Mri1	0.0858116	0.279184	0.3	0.262	1
Ing5	0.085958	-0.385332	0.081	0.111	1
Mob1b	0.0859791	0.40661	0.14	0.11	1
Ikbkb	0.0860403	-0.30485	0.395	0.433	1
Far1	0.0862639	0.492507	0.184	0.154	1
Capg	0.086312	0.253062	0.295	0.25	1
Cisd1	0.0863397	0.469129	0.193	0.159	1
Golm1	0.0865079	-0.352215	0.195	0.235	1
Rtp4	0.0867041	0.640267	0.123	0.098	1
Gm12840	0.0868718	-0.671964	0.147	0.176	1
Foxp4	0.0870464	0.424449	0.114	0.086	1
Mxi1	0.0870964	0.368603	0.109	0.082	1
Unc93b1	0.087369	0.252937	0.142	0.11	1
Mdn1	0.0875746	-0.328694	0.144	0.182	1
Apeh	0.0876777	0.407593	0.198	0.166	1
Zcchc17	0.0887031	0.27791	0.256	0.219	1
Itga1	0.0892441	-0.580472	0.258	0.283	1
Tusc2	0.0898556	-0.273167	0.086	0.117	1
Cept1	0.0898895	0.294448	0.184	0.15	1
Gprasp1	0.0900986	0.318682	0.107	0.081	1
Rpp25l	0.0902643	0.276168	0.17	0.138	1
Fam105a	0.0904746	-0.550947	0.084	0.111	1
Pisd	0.0910581	0.43156	0.102	0.077	1
Vps52	0.0912139	0.539159	0.116	0.09	1
Snx27	0.0916399	0.393414	0.116	0.09	1
Fxr1	0.0916658	0.270455	0.353	0.319	1
Cebpzos	0.0917645	0.281562	0.184	0.15	1
Ube2f	0.0923398	0.266645	0.219	0.183	1
Rictor	0.0928588	-0.271545	0.319	0.36	1
Emc4	0.0933511	0.269147	0.223	0.187	1
Lamtor1	0.0934137	0.253305	0.388	0.361	1
Lgals8	0.0934734	0.262159	0.209	0.175	1
Napg	0.0936041	0.289097	0.237	0.203	1
1300002E11Rik	0.0937091	0.362638	0.195	0.164	1
Dusp7	0.09378	-0.584204	0.086	0.113	1
Pim2	0.0939996	-0.560774	0.077	0.104	1
Rtf1	0.0940795	-0.257004	0.453	0.491	1
Mrps34	0.0943149	-0.312664	0.235	0.278	1
Uchl5	0.0944722	-0.455051	0.156	0.189	1
Rai1	0.0948093	0.675128	0.116	0.093	1
Zfp260	0.0950689	-0.379942	0.158	0.195	1
Mgat4a	0.0960106	-0.399327	0.081	0.11	1
Ppil1	0.0960538	-0.262441	0.095	0.127	1
Cbl	0.0961139	-0.370318	0.351	0.394	1
Sdf4	0.0962737	0.329955	0.609	0.579	1
St7l	0.096328	0.501562	0.123	0.097	1
Sgpl1	0.0967483	0.32277	0.135	0.105	1
Gm11361	0.0968626	-0.354337	0.079	0.108	1
Gosr1	0.0973179	-0.391955	0.112	0.143	1
Gm30054	0.0979643	0.493017	0.17	0.139	1
Bag6	0.0981927	-0.479576	0.179	0.211	1
Gch1	0.0981937	0.358454	0.114	0.087	1
Mrps10	0.0992858	-0.3738	0.093	0.123	1
Acp1	0.0994551	0.321148	0.305	0.273	1
Nup153	0.100175	-0.336542	0.228	0.265	1
Dnmt3a	0.100665	0.322916	0.153	0.126	1
Ube2q2	0.100705	0.320748	0.158	0.127	1
Naip2	0.101785	0.400308	0.107	0.082	1
Vrk1	0.102537	-0.280539	0.14	0.176	1
Tcf12	0.102848	-0.308435	0.323	0.365	1
Qsox1	0.103177	0.29066	0.128	0.099	1
Tlk2	0.103284	0.29931	0.191	0.159	1
Rpp21	0.103428	-0.257192	0.274	0.311	1
Traf5	0.103629	0.266013	0.2	0.166	1
Fbxo32	0.104526	0.408291	0.112	0.086	1
Pmepa1	0.105344	0.272191	0.279	0.24	1
Pdcl	0.105532	0.419442	0.102	0.077	1
BC004004	0.105838	0.273902	0.202	0.171	1
Washc3	0.10604	-0.268721	0.202	0.244	1
Usp36	0.106118	-0.333043	0.116	0.148	1
Ubxn8	0.106191	0.411426	0.109	0.085	1
Abca2	0.106236	0.373997	0.188	0.159	1
Abt1	0.106415	-0.486328	0.091	0.118	1
Wsb2	0.10683	0.540343	0.128	0.102	1
Kctd20	0.10707	0.306601	0.126	0.098	1
Gbp5	0.107113	0.503382	0.114	0.089	1
Exosc4	0.107681	0.340381	0.265	0.232	1
Pdcd2	0.107974	0.294212	0.272	0.24	1
Nkap	0.107978	-0.342539	0.165	0.199	1
Atpaf1	0.10802	0.380037	0.114	0.088	1
Fdx2	0.108129	0.491574	0.149	0.124	1
Map2k7	0.10927	-0.294653	0.105	0.136	1
Asl	0.109801	0.392438	0.119	0.093	1
Yipf5	0.110304	0.268486	0.186	0.154	1
Cog4	0.110407	0.441115	0.114	0.089	1
Agpat4	0.110414	0.471665	0.102	0.078	1
Lrrc58	0.110629	-0.36673	0.109	0.138	1
Gsr	0.110809	0.30192	0.179	0.148	1
Nop58	0.111118	-0.259168	0.3	0.339	1
Rbfa	0.111936	-0.260072	0.142	0.177	1
Irf2bp2	0.111954	-0.348458	0.256	0.292	1
H2-Ab1	0.112182	-0.311407	0.265	0.301	1
Rfx7	0.113415	-0.285937	0.223	0.262	1
Sntb2	0.113659	0.288026	0.286	0.254	1
Znrd2	0.113859	0.418718	0.119	0.093	1
Tubgcp2	0.114208	0.354864	0.109	0.085	1
H2-Eb1	0.114358	-0.345798	0.24	0.276	1
Tasor	0.11445	-0.295685	0.186	0.225	1
Dedd2	0.114778	0.276011	0.191	0.161	1
Dcaf12	0.114915	0.361493	0.142	0.115	1
Nudt3	0.115215	-0.416904	0.158	0.189	1
Thap7	0.115606	0.321473	0.149	0.12	1
Naa16	0.115864	-0.409581	0.102	0.129	1
Stk26	0.116048	0.271554	0.286	0.26	1
Capn2	0.116349	-0.429498	0.216	0.25	1
Vbp1	0.116423	0.25061	0.288	0.255	1
Cep97	0.117124	-0.389337	0.105	0.133	1
Tmod3	0.11744	-0.265371	0.363	0.403	1
Dtymk	0.117676	0.450285	0.193	0.163	1
Mrps28	0.118512	-0.261098	0.121	0.153	1
Mettl6	0.119371	0.441459	0.105	0.081	1
Timm22	0.11992	-0.404498	0.112	0.141	1
Zfyve27	0.120211	0.462555	0.116	0.093	1
Jmjd6	0.120394	-0.33969	0.137	0.167	1
Stx7	0.120967	0.310082	0.114	0.089	1
Tet3	0.121754	-0.35845	0.214	0.247	1
Rbbp8	0.122568	0.339599	0.128	0.102	1
Parp9	0.122821	0.264102	0.174	0.145	1
Rae1	0.123178	-0.293733	0.198	0.231	1
Stard3	0.1233	0.590129	0.119	0.095	1
Ifi213	0.123312	-0.293909	0.156	0.189	1
Zfp518a	0.123655	-0.589901	0.081	0.107	1
Rnf34	0.123907	0.534056	0.123	0.099	1
Srebf2	0.124157	-0.336047	0.151	0.183	1
Snrnp40	0.124338	0.257124	0.277	0.244	1
Med4	0.124756	-0.3722	0.163	0.192	1
Rap1gds1	0.124928	-0.349281	0.184	0.212	1
Brwd3	0.125607	0.428772	0.105	0.081	1
Mgat1	0.12572	0.319843	0.163	0.135	1
Ccpg1	0.126025	-0.328891	0.212	0.248	1
Zfp787	0.126071	0.295902	0.102	0.078	1
Clec2i	0.126253	-0.284266	0.253	0.291	1
Mosmo	0.126607	-0.274369	0.109	0.138	1
Srd5a3	0.126727	0.27921	0.119	0.094	1
Dennd4b	0.127112	0.306124	0.109	0.085	1
Igtp	0.127161	-0.414605	0.191	0.222	1
Selenot	0.127334	-0.314305	0.288	0.324	1
Otud7b	0.127432	0.596779	0.123	0.098	1
Chchd3	0.12773	-0.292418	0.247	0.285	1
Ifi30	0.127794	0.253485	0.151	0.124	1
Secisbp2	0.128789	-0.25362	0.172	0.209	1
Gpr132	0.129461	-0.282197	0.263	0.301	1
Terf2ip	0.129522	-0.299986	0.119	0.148	1
Abcb1a	0.130045	0.286958	0.242	0.21	1
Tmc8	0.130533	0.254948	0.107	0.083	1
Psme3	0.130727	0.345743	0.179	0.151	1
Rgs14	0.130782	0.269421	0.177	0.147	1
Utp14a	0.13121	-0.304613	0.191	0.227	1
Slc25a51	0.131764	-0.364011	0.14	0.172	1
Elmo1	0.131902	-0.281873	0.407	0.445	1
Rnf219	0.132051	0.456045	0.109	0.087	1
Phyh	0.132196	0.412675	0.147	0.121	1
Togaram1	0.132201	0.312962	0.13	0.103	1
Vps4a	0.132776	-0.435222	0.119	0.146	1
Zdhhc3	0.133399	0.355541	0.221	0.192	1
Casp2	0.133435	0.403535	0.107	0.084	1
Siah1a	0.13453	-0.318081	0.079	0.105	1
Fcer1g	0.134587	-121.611.019.610.788	0.093	0.117	1
Herpud1	0.134615	-0.312229	0.174	0.209	1
Ak3	0.134725	0.4393	0.14	0.115	1
Phc2	0.135816	0.350684	0.221	0.195	1
Hif1an	0.135895	0.397855	0.149	0.122	1
Hist1h2ap	0.13599	0.283979	0.16	0.133	1
Commd10	0.137431	0.419696	0.1	0.077	1
Trmt10c	0.137783	-0.369381	0.114	0.142	1
Chchd10	0.137909	0.267056	0.14	0.115	1
Phf21a	0.13806	-0.428262	0.172	0.201	1
Ginm1	0.138174	-0.474894	0.093	0.118	1
Pip5k1c	0.138614	-0.446691	0.119	0.146	1
Qars	0.139289	0.318921	0.207	0.18	1
Ralgapa2	0.139491	-0.321217	0.126	0.156	1
Zbtb4	0.140104	0.507245	0.167	0.143	1
Tm9sf4	0.140322	-0.482971	0.116	0.143	1
Kdm7a	0.140565	-0.275465	0.27	0.306	1
Rraga	0.141496	0.325022	0.188	0.16	1
Tbc1d20	0.141849	-0.38183	0.163	0.192	1
Aph1a	0.142502	-0.352217	0.172	0.203	1
Dnlz	0.14328	0.452946	0.147	0.122	1
Dcaf17	0.143397	0.444167	0.142	0.116	1
Fam13b	0.143833	0.386298	0.193	0.166	1
Tbc1d10b	0.143895	0.299618	0.179	0.154	1
Dennd2d	0.144576	-0.303265	0.181	0.214	1
Ddx3y	0.144888	0.298151	0.198	0.171	1
Ppfia1	0.145117	-0.254027	0.158	0.188	1
Seh1l	0.145187	-0.323493	0.102	0.13	1
Prkd2	0.145334	-0.261793	0.223	0.26	1
Tbck	0.145418	0.4478	0.137	0.113	1
Npepl1	0.145897	0.374057	0.2	0.174	1
Plin3	0.145973	-0.470331	0.084	0.108	1
Daxx	0.146031	-0.445087	0.14	0.166	1
Pdcd6ip	0.14616	-0.289056	0.426	0.457	1
Gpat4	0.146324	-0.525255	0.077	0.1	1
Rbm10	0.146681	0.414477	0.195	0.168	1
Pea15a	0.14824	-0.301718	0.123	0.153	1
Smad4	0.148436	-0.272599	0.253	0.29	1
Rgcc	0.149593	-0.459184	0.095	0.121	1
Npepps	0.150057	-0.396776	0.121	0.148	1
Smyd3	0.15067	0.485889	0.16	0.138	1
Miip	0.152195	0.357566	0.126	0.103	1
Uhrf2	0.152547	0.290573	0.314	0.287	1
Snhg1	0.152935	-0.299501	0.2	0.236	1
Tcf3	0.153458	-0.374289	0.174	0.205	1
Rptor	0.154243	-0.33026	0.126	0.154	1
Acads	0.154347	0.353125	0.195	0.169	1
Xcl1	0.154592	0.271266	0.363	0.342	1
Esrra	0.15701	-0.368099	0.098	0.123	1
Mbd1	0.157608	0.251688	0.156	0.131	1
Eps15	0.158187	-0.268946	0.16	0.191	1
Ciz1	0.158354	0.410291	0.165	0.14	1
Ylpm1	0.158797	0.264348	0.24	0.207	1
Timp2	0.160438	0.393996	0.137	0.113	1
Pitpnm2	0.160606	0.491255	0.114	0.093	1
Gm49336	0.160739	-0.326033	0.088	0.113	1
Thoc1	0.161003	-0.418676	0.153	0.183	1
Uhmk1	0.161362	0.263369	0.207	0.18	1
Rps6kb2	0.16282	0.437469	0.107	0.086	1
Uso1	0.163183	-0.394663	0.121	0.147	1
Dpf2	0.164279	0.268411	0.202	0.174	1
Ssh1	0.164456	0.267995	0.16	0.136	1
Tnf	0.164517	0.324313	0.105	0.083	1
Pcif1	0.164649	-0.299222	0.247	0.279	1
Rdm1	0.166608	0.390792	0.14	0.117	1
Pde12	0.166721	0.352381	0.109	0.088	1
Ngrn	0.167126	0.334312	0.144	0.121	1
Smpd1	0.167244	0.328496	0.116	0.094	1
Pcmtd2	0.168043	-0.305343	0.163	0.191	1
Bicdl1	0.168183	-0.305592	0.079	0.102	1
Tasp1	0.168449	0.318899	0.126	0.101	1
Sptlc1	0.168814	0.280625	0.126	0.102	1
1700097N02Rik	0.169817	0.374549	0.102	0.082	1
Fam169b	0.170044	-0.380889	0.242	0.271	1
Lars	0.170868	-0.392473	0.181	0.209	1
Abi3	0.17094	-0.265252	0.133	0.161	1
Parp10	0.171989	0.278097	0.128	0.105	1
Pgp	0.172433	0.38464	0.226	0.203	1
Pml	0.173457	0.349189	0.137	0.114	1
Nip7	0.174274	-0.308671	0.149	0.175	1
Cpeb4	0.174338	-0.394899	0.086	0.109	1
Nasp	0.174529	-0.277782	0.179	0.207	1
Zfp638	0.175292	-0.251127	0.386	0.413	1
Pde6d	0.17796	0.256887	0.126	0.103	1
Copz1	0.178646	0.371146	0.223	0.2	1
Ift52	0.178808	0.348166	0.121	0.099	1
Cdk8	0.179283	0.338811	0.16	0.136	1
Uba5	0.180304	0.356372	0.151	0.128	1
Dop1b	0.181028	-0.300963	0.098	0.121	1
Slc16a6	0.185002	0.288892	0.181	0.156	1
Zfp322a	0.185538	-0.321648	0.098	0.121	1
Ppp4r2	0.185702	-0.262404	0.356	0.377	1
Baz2b	0.186348	0.392906	0.174	0.148	1
Tmem168	0.186834	0.274918	0.119	0.098	1
Crtc3	0.187264	-0.29082	0.251	0.279	1
Cdipt	0.187329	-0.273957	0.265	0.293	1
Sft2d1	0.18784	-0.301491	0.23	0.26	1
Lonp1	0.18816	0.335122	0.109	0.089	1
Clptm1	0.188345	-0.378154	0.137	0.162	1
Gpaa1	0.189292	0.287742	0.13	0.108	1
Gmpr2	0.189942	0.363756	0.116	0.096	1
Gna11	0.190076	-0.429837	0.086	0.108	1
Gpn1	0.191878	0.307445	0.126	0.104	1
Carnmt1	0.192379	0.294948	0.147	0.124	1
Cebpb	0.192419	0.315004	0.233	0.206	1
Ugdh	0.193248	0.353064	0.1	0.08	1
Pknox1	0.193674	-0.412172	0.153	0.179	1
2010107E04Rik	0.193684	-0.342313	0.156	0.181	1
Rfwd3	0.194234	0.370193	0.105	0.084	1
Ap1ar	0.194739	-0.38143	0.142	0.167	1
Arl5c	0.195775	-0.421561	0.147	0.171	1
Spryd3	0.195901	0.26074	0.123	0.103	1
Pdxdc1	0.196189	-0.549405	0.084	0.104	1
Xpr1	0.196896	-0.301012	0.193	0.219	1
Cyb5r4	0.197997	0.292363	0.251	0.23	1
Zfand3	0.201095	0.390297	0.198	0.174	1
Tsfm	0.20128	-0.431129	0.093	0.115	1
Aimp2	0.201971	0.548714	0.109	0.091	1
Ndufaf4	0.202185	-0.301912	0.151	0.177	1
Pdlim2	0.202211	0.261122	0.265	0.237	1
Cmtm6	0.202267	-0.323115	0.195	0.224	1
2310009A05Rik	0.20373	0.250968	0.14	0.117	1
Nemp2	0.204695	0.556838	0.102	0.084	1
Ccdc117	0.204742	0.371805	0.114	0.095	1
Senp3	0.205736	0.306292	0.109	0.09	1
Rnf31	0.206682	0.32124	0.128	0.107	1
A630001G21Rik	0.206949	0.323389	0.142	0.121	1
Zzef1	0.207018	-0.267037	0.195	0.221	1
Txnl4a	0.208642	0.258866	0.244	0.22	1
Zfp53	0.208671	-0.334834	0.107	0.131	1
Kat6a	0.208764	-0.310327	0.351	0.372	1
Npc1	0.208854	-0.365083	0.093	0.116	1
Gpcpd1	0.209276	-0.321604	0.119	0.143	1
Lnpk	0.210612	0.294002	0.151	0.13	1
Edem2	0.211228	-0.520244	0.086	0.106	1
Usp45	0.211908	0.367401	0.109	0.09	1
Slk	0.212065	-0.316302	0.274	0.3	1
Fam136a	0.212212	-0.278424	0.095	0.118	1
Gtf3c6	0.212682	0.25836	0.209	0.187	1
Ap1g2	0.212794	-0.289817	0.102	0.125	1
Ints11	0.21325	-0.337711	0.121	0.144	1
Galk2	0.214518	0.297921	0.14	0.118	1
Ppm1h	0.214636	-0.253089	0.233	0.264	1
Nol9	0.21508	0.347104	0.109	0.09	1
Zmym4	0.215582	0.391304	0.135	0.113	1
Vamp7	0.215653	0.393209	0.121	0.101	1
Slc38a10	0.216176	0.347125	0.149	0.128	1
Plekhg2	0.21645	0.295797	0.119	0.099	1
Pkd1	0.21702	0.292942	0.156	0.134	1
Txnrd1	0.217054	-0.289189	0.16	0.187	1
P4ha1	0.217081	-0.556577	0.084	0.103	1
Ppm1a	0.218984	-0.251678	0.212	0.24	1
Tbc1d5	0.219191	-0.297026	0.112	0.136	1
Tor3a	0.219604	0.368181	0.133	0.112	1
Hagh	0.219783	0.344836	0.121	0.102	1
Brpf1	0.220065	-0.331362	0.095	0.116	1
Zfp655	0.220435	-0.37387	0.093	0.113	1
Bag4	0.222721	0.446482	0.123	0.104	1
Riox2	0.224793	-0.333427	0.156	0.181	1
Rragc	0.226073	0.254475	0.172	0.149	1
Prmt5	0.226216	-0.288034	0.112	0.134	1
Ptcd3	0.226608	0.408671	0.119	0.1	1
Zfp277	0.226918	-0.431415	0.116	0.138	1
Rab43	0.227223	0.347726	0.112	0.093	1
Mapkapk2	0.227607	0.26471	0.184	0.163	1
Cc2d1b	0.227856	-0.294726	0.123	0.146	1
Prkx	0.228406	-0.384676	0.123	0.144	1
Zmym2	0.2289	-0.296377	0.121	0.144	1
Hspb11	0.230794	0.463123	0.107	0.088	1
Epb41l4aos	0.231142	-0.290951	0.174	0.199	1
Tbc1d10a	0.231658	0.302841	0.135	0.115	1
Hspa14	0.232104	-0.262322	0.202	0.226	1
Arnt	0.232299	-0.46987	0.088	0.107	1
Abcf3	0.233042	0.27066	0.121	0.101	1
Sos2	0.233576	0.373374	0.151	0.131	1
Nisch	0.234018	-0.25073	0.393	0.423	1
Nfya	0.234278	-0.355751	0.093	0.114	1
Brix1	0.234498	-0.328302	0.165	0.188	1
Apool	0.234565	0.309986	0.102	0.084	1
Gpatch2	0.234755	-0.359843	0.098	0.119	1
Mmadhc	0.235088	0.350272	0.116	0.098	1
Mrpl35	0.235263	-0.288959	0.163	0.189	1
Brd8	0.236276	0.408762	0.251	0.235	1
Pex3	0.236862	0.31846	0.116	0.098	1
Ikbke	0.237696	-0.618969	0.126	0.145	1
Lrrcc1	0.238248	0.319409	0.116	0.098	1
Ykt6	0.23879	0.472733	0.119	0.101	1
Pym1	0.239258	-0.278814	0.126	0.148	1
Slc35c1	0.240662	0.305336	0.107	0.089	1
Gbp6	0.241009	0.393284	0.112	0.093	1
Nop14	0.241135	-0.332389	0.212	0.236	1
Klhl20	0.24124	0.352173	0.119	0.1	1
Plp2	0.242239	0.272649	0.153	0.132	1
Spint2	0.243089	0.308955	0.216	0.194	1
Egln2	0.243643	0.300593	0.158	0.138	1
Mrpl49	0.243915	0.293543	0.119	0.1	1
Paip1	0.244896	-0.418806	0.102	0.122	1
Wdr45b	0.245579	-0.264483	0.107	0.131	1
Nfs1	0.24672	0.258057	0.126	0.107	1
Vps26b	0.246952	0.266662	0.147	0.126	1
Cpne1	0.247423	-0.4353	0.137	0.159	1
Cnot7	0.248876	-0.317355	0.114	0.136	1
Shmt2	0.250478	-0.295736	0.081	0.101	1
Aasdhppt	0.251508	0.35492	0.137	0.119	1
Tubgcp4	0.251761	-0.261776	0.123	0.146	1
Kctd10	0.252201	-0.310642	0.149	0.172	1
Zfp36	0.252554	-0.337436	0.235	0.261	1
Topbp1	0.254355	-0.282711	0.163	0.187	1
Jak3	0.255097	0.303239	0.123	0.104	1
Tada1	0.255915	0.273745	0.116	0.098	1
Gatd3a	0.256766	0.2508	0.133	0.113	1
Fbxl5	0.258232	0.250248	0.181	0.162	1
Ttc1	0.260622	0.33973	0.198	0.18	1
Slc2a1	0.261155	0.333181	0.102	0.086	1
Zmym5	0.263232	0.30098	0.23	0.212	1
Gle1	0.264032	0.287993	0.179	0.158	1
Lin7c	0.264966	0.284147	0.17	0.15	1
Kat2b	0.265816	-0.370024	0.084	0.102	1
Il15ra	0.266228	0.275244	0.116	0.098	1
Slc25a12	0.266634	0.323752	0.137	0.119	1
Nfic	0.267552	-0.327621	0.17	0.191	1
Foxj3	0.268048	-0.294404	0.14	0.161	1
Wars	0.268711	-0.454299	0.084	0.102	1
Gm29243	0.268861	0.28197	0.112	0.094	1
Rsl24d1	0.269047	-0.264424	0.188	0.212	1
Dus1l	0.27006	-0.364814	0.081	0.1	1
Rnf157	0.270631	0.43414	0.105	0.089	1
Mepce	0.270999	-0.271549	0.165	0.189	1
Ogfr	0.271405	0.299152	0.235	0.219	1
Zdhhc5	0.271931	-0.471388	0.095	0.112	1
2510002D24Rik	0.272544	-0.262444	0.205	0.229	1
Caml	0.272836	-0.273016	0.081	0.1	1
Ppif	0.272907	0.264677	0.126	0.107	1
Dcaf5	0.272911	0.263226	0.177	0.159	1
Nxpe3	0.27307	0.289368	0.172	0.152	1
Rnf6	0.27314	0.28261	0.212	0.195	1
Zbtb44	0.2741	-0.390208	0.123	0.143	1
Zzz3	0.274223	0.322026	0.195	0.179	1
Phf1	0.274447	-0.325973	0.258	0.275	1
Alkbh4	0.27452	-0.324306	0.084	0.102	1
Zyg11b	0.274843	-0.254475	0.156	0.179	1
Piezo1	0.276171	-0.341519	0.084	0.101	1
Desi2	0.276896	0.348386	0.191	0.174	1
Timm50	0.277597	0.441349	0.144	0.128	1
Rab9	0.278229	0.252765	0.126	0.107	1
Fam193a	0.279284	-0.250235	0.226	0.249	1
Ssr1	0.279418	0.301437	0.228	0.209	1
Zfp330	0.280317	0.254865	0.195	0.177	1
Msh2	0.282507	-0.335848	0.158	0.18	1
Scyl3	0.285632	-0.368545	0.084	0.101	1
Pik3c3	0.286426	-0.300266	0.088	0.106	1
Chm	0.28752	-0.45289	0.1	0.117	1
Tyrobp	0.287693	-0.53614	0.133	0.154	1
Pecam1	0.288077	-0.341955	0.119	0.138	1
Lpcat4	0.289037	0.349219	0.102	0.086	1
Dusp10	0.289965	-0.626431	0.086	0.103	1
Pabpc4	0.290855	0.251376	0.121	0.104	1
Ythdc2	0.291761	0.26472	0.1	0.084	1
Prkar2a	0.292474	0.453821	0.128	0.111	1
Foxn2	0.293088	-0.257636	0.167	0.192	1
Rnf44	0.29376	-0.263048	0.144	0.165	1
Rnf139	0.296098	-0.365107	0.093	0.11	1
Akr1b10	0.297453	0.389387	0.135	0.119	1
Atr	0.29974	0.303062	0.126	0.109	1
Slc38a9	0.300581	-0.544311	0.116	0.133	1
Cisd3	0.30107	0.288923	0.147	0.128	1
Acat1	0.301346	-0.309161	0.216	0.235	1
Sun1	0.301348	-0.300835	0.112	0.129	1
Isca1	0.302825	-0.324166	0.123	0.141	1
Brox	0.303555	0.262809	0.107	0.091	1
Card11	0.30458	0.28008	0.235	0.22	1
Emc2	0.304815	0.300611	0.221	0.204	1
Brcc3	0.304867	0.255752	0.191	0.171	1
Mcur1	0.306739	0.264255	0.114	0.098	1
Mark3	0.307568	-0.362528	0.274	0.29	1
Uqcc1	0.307882	0.346137	0.1	0.085	1
Alkbh3	0.308365	0.287441	0.105	0.088	1
Actr8	0.309379	-0.260411	0.102	0.121	1
Coro2a	0.309395	-0.406809	0.13	0.149	1
Cdpf1	0.309916	0.292168	0.133	0.115	1
Ralgapb	0.310796	0.258194	0.14	0.123	1
Gid4	0.310876	0.414238	0.102	0.088	1
Scly	0.314727	0.291754	0.149	0.131	1
2810474O19Rik	0.315578	-0.271532	0.109	0.128	1
Znhit6	0.316359	-0.262772	0.116	0.135	1
Ccnk	0.319701	0.271631	0.16	0.143	1
Kif3b	0.320597	-0.494512	0.093	0.108	1
Cox10	0.320992	0.383097	0.112	0.097	1
Thoc3	0.322208	0.261842	0.135	0.118	1
Bicral	0.322689	0.318574	0.147	0.129	1
Apoe	0.324531	-0.316918	0.486	0.505	1
Ttc7b	0.327828	0.365417	0.1	0.085	1
Babam1	0.328337	-0.268456	0.181	0.202	1
Thap11	0.332618	-0.321249	0.102	0.12	1
Mta1	0.333878	0.341485	0.198	0.183	1
Ddx60	0.334317	0.273997	0.114	0.099	1
Ankra2	0.335048	0.263903	0.172	0.156	1
Ahnak	0.335932	-0.285315	0.833	0.791	1
Ahctf1	0.336803	-0.284464	0.14	0.159	1
Atxn2	0.337556	-0.263895	0.102	0.118	1
Ikzf5	0.337599	-0.285784	0.098	0.114	1
Sgms1	0.338196	-0.265431	0.119	0.138	1
Mvp	0.339887	0.270002	0.144	0.128	1
Zfp672	0.340056	-0.44838	0.093	0.109	1
Mapre2	0.340789	-0.288813	0.174	0.193	1
Zfp217	0.34323	-0.389177	0.119	0.136	1
Zbtb25	0.344123	-0.374591	0.119	0.134	1
Rad17	0.34493	0.251899	0.147	0.131	1
Ccdc32	0.347866	-0.442599	0.102	0.117	1
Gpr183	0.350266	0.277316	0.349	0.34	1
Tnfsf8	0.355357	0.937195	0.2	0.192	1
Dus2	0.355399	0.313916	0.116	0.102	1
Slc37a1	0.355477	-0.29166	0.088	0.104	1
Rpgrip1	0.356467	0.298385	0.137	0.123	1
Itfg1	0.358139	0.272161	0.135	0.119	1
Ndufaf2	0.358153	0.529489	0.133	0.118	1
Pus1	0.359554	0.31426	0.137	0.123	1
2810001G20Rik	0.360283	-0.267451	0.119	0.136	1
Med17	0.360439	0.356565	0.13	0.115	1
Diaph2	0.361644	0.298558	0.14	0.123	1
Oxct1	0.36195	0.262871	0.214	0.199	1
Pdzd11	0.362411	0.403886	0.114	0.1	1
Ltv1	0.369051	0.460689	0.119	0.106	1
Tmem245	0.370759	-0.394414	0.119	0.134	1
Spty2d1	0.372587	0.307425	0.198	0.181	1
B930036N10Rik	0.37275	-0.257462	0.144	0.164	1
Rabggtb	0.37296	-0.256317	0.133	0.151	1
Zbtb24	0.373514	0.425037	0.109	0.095	1
Ttc5	0.374095	-0.366765	0.193	0.21	1
BC147527	0.375755	-0.291126	0.086	0.101	1
Specc1l	0.378204	0.292876	0.153	0.138	1
Lrpprc	0.380569	-0.332167	0.088	0.103	1
Pptc7	0.382523	-0.306069	0.14	0.154	1
CAAA01118383.1	0.382992	-0.282035	0.112	0.127	1
2610002M06Rik	0.382993	-0.327155	0.112	0.126	1
Coro1b	0.383562	0.354546	0.147	0.132	1
Scai	0.385264	-0.325474	0.093	0.108	1
Lztfl1	0.38574	-0.437163	0.102	0.116	1
Tspan14	0.387014	-0.379227	0.14	0.155	1
Pygb	0.388302	0.304857	0.128	0.115	1
Mtpap	0.393829	0.283671	0.128	0.115	1
Mir142hg	0.393881	-0.473891	0.093	0.106	1
Cdkal1	0.397434	-0.309597	0.102	0.117	1
Dlat	0.398358	-0.347604	0.095	0.11	1
Mrps12	0.402082	0.310849	0.221	0.209	1
Fopnl	0.402778	0.255757	0.202	0.188	1
Chuk	0.405418	-0.296515	0.144	0.159	1
Fbrsl1	0.406239	0.254833	0.109	0.097	1
Gm8797	0.408071	0.353705	0.1	0.088	1
Sgpp1	0.408592	-0.293006	0.147	0.161	1
Tmed4	0.409772	-0.315536	0.102	0.116	1
Mesd	0.412314	-0.264356	0.151	0.166	1
Atf6b	0.413775	-0.257552	0.107	0.122	1
Uba6	0.413905	0.280663	0.126	0.113	1
Pom121	0.414427	0.265072	0.16	0.146	1
Adgrl1	0.415643	-0.378981	0.102	0.116	1
Sacm1l	0.416386	-0.261565	0.105	0.118	1
Adora2a	0.416585	-0.415162	0.13	0.144	1
Trappc9	0.418955	0.260023	0.105	0.093	1
Phf2	0.419609	-0.273247	0.133	0.147	1
Stmn1	0.421839	-0.287089	0.102	0.118	1
Slc9a9	0.425485	-0.286254	0.172	0.189	1
Nipsnap3b	0.437717	-0.282464	0.126	0.139	1
Qk	0.439746	-0.311603	0.193	0.206	1
Tmem70	0.443944	0.301912	0.121	0.109	1
Hsdl2	0.446973	-0.304344	0.095	0.108	1
Gcc2	0.447551	-0.257195	0.27	0.289	1
Slc25a28	0.448894	0.455917	0.13	0.12	1
Gopc	0.44999	-0.315237	0.121	0.135	1
Got1	0.452893	-0.336597	0.123	0.136	1
Rab22a	0.455115	-0.30778	0.142	0.154	1
Polr2b	0.455687	-0.411701	0.13	0.142	1
Mrpl53	0.458023	0.328304	0.135	0.124	1
Gtf2a1	0.463223	0.291468	0.137	0.126	1
Trappc11	0.466787	0.268288	0.1	0.09	1
Usp4	0.466892	0.254004	0.193	0.182	1
Cux1	0.470956	-0.266434	0.163	0.178	1
Evi2a	0.477167	-0.363743	0.167	0.176	1
Mcm7	0.478802	0.280984	0.123	0.113	1
Bola1	0.481558	0.408862	0.1	0.09	1
Stambp	0.482986	0.443372	0.1	0.09	1
Lsm1	0.485168	-0.29221	0.233	0.245	1
Sppl3	0.486537	-0.253775	0.179	0.192	1
Mrpl45	0.490156	0.322496	0.107	0.098	1
Sfxn3	0.500812	-0.348697	0.128	0.138	1
Rnf213	0.504738	0.405721	0.235	0.228	1
Tarbp2	0.505676	-0.291841	0.107	0.118	1
Sp2	0.508116	-0.325266	0.109	0.12	1
Fosb	0.521208	-0.274105	0.191	0.207	1
Fbxo3	0.528436	-0.276203	0.112	0.122	1
Clcc1	0.534185	-0.276817	0.107	0.117	1
mt-Nd6	0.536491	0.370697	0.167	0.157	1
Ddx58	0.543413	0.278809	0.226	0.22	1
H2-Aa	0.543868	-0.392595	0.27	0.281	1
Asb6	0.547496	0.407702	0.107	0.099	1
Trim11	0.547759	-0.307152	0.107	0.116	1
Asap2	0.548074	0.278094	0.1	0.092	1
Pold3	0.555856	-0.260731	0.105	0.113	1
Pcsk7	0.571624	-0.271626	0.167	0.178	1
Midn	0.578834	0.255589	0.165	0.157	1
Vopp1	0.582701	-0.31694	0.105	0.113	1
Vps13c	0.584412	0.267729	0.151	0.143	1
Thoc5	0.595962	-0.365982	0.1	0.107	1
Ascc1	0.596087	-0.269985	0.119	0.127	1
Mrpl10	0.607197	-0.298064	0.102	0.11	1
Lias	0.61285	-0.253933	0.105	0.111	1
Il10rb	0.61899	-0.263836	0.351	0.354	1
Gbp9	0.633499	0.310604	0.156	0.151	1
Dnajc14	0.633508	-0.259688	0.137	0.144	1
Cep83	0.635575	-0.291525	0.116	0.123	1
Gm10073	0.639824	-0.252512	0.149	0.155	1
Trim14	0.640384	-0.385659	0.116	0.122	1
Jagn1	0.644502	-0.260177	0.123	0.131	1
Art2b	0.647811	0.385928	0.151	0.143	1
Spg7	0.667661	0.314875	0.165	0.161	1
Hsd17b11	0.671466	-0.280986	0.1	0.106	1
Metap1	0.672254	-0.324185	0.1	0.105	1
Slc9a8	0.677644	-0.378837	0.114	0.12	1
Surf6	0.689349	-0.345899	0.098	0.103	1
Klhdc4	0.690555	-0.252134	0.112	0.117	1
Bclaf3	0.693048	-0.284872	0.109	0.115	1
Emc8	0.70444	-0.351138	0.116	0.121	1
Rrnad1	0.71868	0.433365	0.116	0.111	1
Gzmb	0.729184	-0.313456	0.298	0.271	1
Ccdc9	0.730035	-0.332153	0.116	0.12	1
Ap3m1	0.732468	-0.25342	0.105	0.109	1
Cspp1	0.741472	-0.26521	0.191	0.194	1
Dalrd3	0.742218	0.280306	0.112	0.107	1
Slc7a6os	0.829625	0.276157	0.114	0.121	1
Eml3	0.838348	0.266802	0.095	0.1	1
Mrpl1	0.857562	-0.361206	0.098	0.1	1
Neu1	0.858992	-0.26399	0.165	0.166	1
Zcchc11	0.859001	0.257528	0.116	0.121	1
Ncoa4	0.868634	-0.267256	0.14	0.139	1
Nt5e	0.877324	0.282153	0.179	0.181	1
Rnf123	0.893517	0.286469	0.147	0.147	1
Furin	0.898218	-0.430832	0.107	0.108	1
Pcna	0.910146	-0.25378	0.298	0.288	1

## Sheet: Supplementary Table 2
Supplementary Table 2
Supplementary Table 2
Spatial transcriptomic gene expression analysis comparing atherosclerotic plaques from IfngYFP/YFPApoe-/- mice treated with anti-PD1 antibodies or control isotype IgG.
Gene ID	Gene name	Plaques-ctrl IgG Average	Plaques-anti-PD1 Average	Plaques-anti-PD1 Log2 Fold Change	Raw p-value	Adjusted p-value (BH)
ENSMUSG00000040026	Saa3	0.0191497	2.42667	6.40759	1.64e-17	3.16618e-13
ENSMUSG00000026822	Lcn2	1.12983	7.32776	2.68897	3.21e-09	3.09861e-05
ENSMUSG00000009185	Ccl8	1.13941	5.49781	2.2629	4.28e-08	0.000275432
ENSMUSG00000043613	Mmp3	13.7016	51.899	1.92289	1.35e-06	0.00651577
ENSMUSG00000003545	Fosb	1.24473	4.78174	1.93536	2.07e-05	0.0799268
ENSMUSG00000029417	Cxcl9	0.0765988	0.700155	3.04097	5.49e-05	0.17665
ENSMUSG00000090231	Cfb	1.57028	5.39438	1.77611	0.00017128	0.47239
ENSMUSG00000029371	Cxcl5	0.124473	0.739937	2.4824	0.000275437	0.531759
ENSMUSG00000031722	Hp	0.277671	1.40031	2.29588	0.000275437	0.531759
ENSMUSG00000021091	Serpina3n	33.129	83.3583	1.33327	0.000275437	0.531759
ENSMUSG00000021250	Fos	7.59286	19.0554	1.32858	0.00050009	0.877703
ENSMUSG00000050578	Mmp13	0.928761	4.24071	2.18115	0.000874493	1
ENSMUSG00000022126	Acod1	0.0287246	0.350078	3.22702	0.00181528	1
ENSMUSG00000032085	Tagln	14.6591	4.92496	-1.56991	0.00230447	1
ENSMUSG00000039323	Igfbp2	3.87782	0.867238	-2.14881	0.00245962	1
ENSMUSG00000079012	Serpina3m	0.105323	0.51716	2.1946	0.00341221	1
ENSMUSG00000006014	Prg4	4.8353	12.0936	1.32298	0.00350434	1
ENSMUSG00000028270	Gbp2	1.49368	3.86677	1.36832	0.00439966	1
ENSMUSG00000029675	Eln	39.4675	15.5944	-1.33694	0.00482061	1
ENSMUSG00000067818	Myl9	7.82265	2.51419	-1.63245	0.0060144	1
ENSMUSG00000028464	Tpm2	9.73762	3.65195	-1.41087	0.00631458	1
ENSMUSG00000095079	Igha	1.00536	0.00795631	-5.99276	0.00733013	1
ENSMUSG00000040152	Thbs1	72.4816	32.9471	-1.13499	0.00750761	1
ENSMUSG00000035783	Acta2	35.111	13.5814	-1.36752	0.00827571	1
ENSMUSG00000021508	Cxcl14	1.45538	4.41575	1.59672	0.00890491	1
ENSMUSG00000022489	Pde1b	0.363844	0.0477379	-2.74288	0.0118126	1
ENSMUSG00000030077	Chl1	0.0191497	0.270515	3.27948	0.0118848	1
ENSMUSG00000016024	Lbp	1.74262	4.16911	1.25564	0.0168674	1
ENSMUSG00000001349	Cnn1	0.98621	0.230733	-2.05838	0.0174333	1
ENSMUSG00000026768	Itga8	2.73841	0.875194	-1.63533	0.0175409	1
ENSMUSG00000027398	Il1b	0.373419	1.12184	1.56298	0.0197642	1
ENSMUSG00000048096	Lmod1	1.8288	0.588767	-1.62098	0.0215951	1
ENSMUSG00000018830	Myh11	4.19379	1.1298	-1.88304	0.0228639	1
ENSMUSG00000073409	H2-Q6	0.574491	1.40827	1.28016	0.0258447	1
ENSMUSG00000043687	1190005I06Rik	0.536192	0.127301	-2.01026	0.0258447	1
ENSMUSG00000034353	Ramp1	1.60858	0.660374	-1.2734	0.0330011	1
ENSMUSG00000029082	Bst1	0.239371	0.724024	1.55829	0.0330939	1
ENSMUSG00000035373	Ccl7	1.03408	2.53806	1.28891	0.0330939	1
ENSMUSG00000021186	Fbln5	20.7487	10.5501	-0.973032	0.0330939	1
ENSMUSG00000027750	Postn	2.13519	0.827456	-1.35795	0.0330939	1
ENSMUSG00000024397	Aif1	2.59478	5.51372	1.08649	0.0347081	1
ENSMUSG00000060550	H2-Q7	0.507467	1.41622	1.46409	0.0355481	1
ENSMUSG00000022094	Slc39a14	1.17771	2.80062	1.24449	0.0377566	1
ENSMUSG00000040543	Pitpnm3	0.229796	0.0238689	-2.90869	0.0377566	1
ENSMUSG00000024810	Il33	0.804288	2.21981	1.45506	0.0403849	1
ENSMUSG00000008874	Clec3a	2.85331	0.620592	-2.18506	0.0433323	1
ENSMUSG00000053093	Myh7	1.70432	0.175039	-3.22509	0.0538674	1
ENSMUSG00000001494	Sost	1.05323	0.127301	-2.97179	0.0594831	1
ENSMUSG00000005716	Pvalb	0.067024	0.36599	2.28975	0.0624131	1
ENSMUSG00000013936	Myl2	13.1846	3.58034	-1.87621	0.0626569	1
ENSMUSG00000074151	Nlrc5	0.363844	0.899063	1.28265	0.0646481	1
ENSMUSG00000022015	Tnfsf11	0.0287246	0.238689	2.68936	0.0654332	1
ENSMUSG00000059089	Fcgr4	1.74262	3.59625	1.04283	0.0746053	1
ENSMUSG00000076621	Ighj1	0.94791	0.0716068	-3.58676	0.0746053	1
ENSMUSG00000039601	Rcan2	1.12983	0.469422	-1.25276	0.0835677	1
ENSMUSG00000055322	Tns1	10.6951	5.46599	-0.965276	0.088217	1
ENSMUSG00000015647	Lama5	1.51283	0.724024	-1.05416	0.088217	1
ENSMUSG00000005611	Mrvi1	1.8671	0.811544	-1.19305	0.088217	1
ENSMUSG00000019936	Epyc	0.421294	0.103432	-1.94933	0.088217	1
ENSMUSG00000047592	Nxpe5	0.373419	0.907019	1.25873	0.0896648	1
ENSMUSG00000041559	Fmod	5.99386	2.81653	-1.08548	0.100505	1
ENSMUSG00000076898	Traj31	0	0.111388	3.64205	0.104077	1
ENSMUSG00000035352	Ccl12	0.421294	1.08206	1.34134	0.104077	1
ENSMUSG00000015852	Fcrls	1.25431	2.47441	0.976172	0.107003	1
ENSMUSG00000061232	H2-K1	13.108	24.0678	0.8784	0.111114	1
ENSMUSG00000034855	Cxcl10	0.239371	0.883151	1.84208	0.116288	1
ENSMUSG00000029838	Ptn	1.50325	0.684243	-1.12567	0.121366	1
ENSMUSG00000031765	Mt1	8.84716	18.0847	1.03287	0.12743	1
ENSMUSG00000030046	Bmp10	0.507467	0.15117	-1.6978	0.136575	1
ENSMUSG00000053113	Socs3	4.44273	8.40186	0.919837	0.146197	1
ENSMUSG00000025089	Gfra1	0.63194	1.5117	1.2465	0.146515	1
ENSMUSG00000029223	Uchl1	2.09689	1.05819	-0.980106	0.148367	1
ENSMUSG00000074491	Clec4g	0.153198	0.0159126	-2.76734	0.148367	1
ENSMUSG00000035929	H2-Q4	0.325545	0.795631	1.26409	0.148435	1
ENSMUSG00000001131	Timp1	9.38336	18.5143	0.98193	0.148435	1
ENSMUSG00000039405	Prss23	4.84488	2.51419	-0.942339	0.148435	1
ENSMUSG00000022587	Ly6e	6.6258	12.197	0.881535	0.160052	1
ENSMUSG00000053044	Cd8b1	0.0191497	0.159126	2.54252	0.178118	1
ENSMUSG00000054072	Iigp1	0.497892	1.26505	1.32917	0.178118	1
ENSMUSG00000040564	Apoc1	0.469168	1.10593	1.22059	0.180152	1
ENSMUSG00000026676	Ccdc3	1.8288	0.811544	-1.1633	0.180152	1
ENSMUSG00000015053	Gata2	0.31597	0.0795631	-1.89287	0.182126	1
ENSMUSG00000026255	Efhd1	0.813862	0.342121	-1.23167	0.185379	1
ENSMUSG00000041481	Serpina3g	0.813862	1.73448	1.08369	0.203747	1
ENSMUSG00000054889	Dsp	2.37456	1.1298	-1.06497	0.223019	1
ENSMUSG00000031983	2310022B05Rik	4.07889	2.2755	-0.838021	0.244329	1
ENSMUSG00000076617	Ighm	1.93412	0.724024	-1.40661	0.248865	1
ENSMUSG00000026725	Tnn	0.268096	0.731981	1.41634	0.251329	1
ENSMUSG00000044786	Zfp36	3.3895	6.09453	0.846572	0.251329	1
ENSMUSG00000006221	Hspb7	8.50247	4.43167	-0.936754	0.251329	1
ENSMUSG00000040666	Sh3bgr	1.09153	0.469422	-1.20344	0.251329	1
ENSMUSG00000037095	Lrg1	1.98199	3.93837	0.988921	0.251551	1
ENSMUSG00000050315	Synpo2	1.05323	0.45351	-1.20127	0.252804	1
ENSMUSG00000060586	H2-Eb1	12.1601	21.8082	0.844429	0.253926	1
ENSMUSG00000025780	Itih5	1.5224	0.652417	-1.21172	0.255026	1
ENSMUSG00000029671	Wnt16	0.545767	0.190951	-1.47896	0.25743	1
ENSMUSG00000028776	Tinagl1	3.44695	1.86178	-0.884174	0.262618	1
ENSMUSG00000050503	Fbxl22	1.28303	0.541029	-1.23313	0.262618	1
ENSMUSG00000026826	Nr4a2	0.765988	1.53557	0.995227	0.270315	1
ENSMUSG00000037166	Ppp1r14a	1.45538	0.628549	-1.2003	0.270315	1
ENSMUSG00000002033	Cd3g	0.105323	0.342121	1.60963	0.301223	1
ENSMUSG00000079363	Gbp4	0.114898	0.350078	1.52658	0.301223	1
ENSMUSG00000004558	Ndrg2	3.90654	1.91747	-1.02193	0.311899	1
ENSMUSG00000028583	Pdpn	1.68517	3.11887	0.885944	0.314166	1
ENSMUSG00000021904	Sema3g	0.0478743	0.246646	2.1502	0.315688	1
ENSMUSG00000004612	Nkg7	0.0765988	0.278471	1.73516	0.315688	1
ENSMUSG00000018930	Ccl4	0.488317	1.03432	1.06815	0.315688	1
ENSMUSG00000042834	Nrep	0.746838	0.326209	-1.1763	0.316948	1
ENSMUSG00000031636	Pdlim3	2.25967	1.2014	-0.905652	0.320703	1
ENSMUSG00000020019	Ntn4	1.54155	0.811544	-0.918185	0.334864	1
ENSMUSG00000021485	Mxd3	0.124473	0.0159126	-2.48723	0.334864	1
ENSMUSG00000022836	Mylk	2.9299	1.52761	-0.934474	0.33848	1
ENSMUSG00000020108	Ddit4	0.392569	0.875194	1.13726	0.365082	1
ENSMUSG00000015947	Fcgr1	1.4075	2.56193	0.861101	0.365082	1
ENSMUSG00000024164	C3	33.7514	59.0517	0.809134	0.365082	1
ENSMUSG00000019897	Ccdc59	1.41708	0.716068	-0.97621	0.365082	1
ENSMUSG00000101389	Ms4a4a	0.229796	0.548985	1.22059	0.369837	1
ENSMUSG00000018927	Ccl6	3.94484	6.77878	0.781568	0.369837	1
ENSMUSG00000001870	Ltbp1	2.73841	1.50374	-0.859887	0.383275	1
ENSMUSG00000053977	Cd8a	0.0287246	0.159126	2.12748	0.388687	1
ENSMUSG00000027230	Creb3l1	4.09804	2.28346	-0.839745	0.388687	1
ENSMUSG00000031227	Magee1	0.718114	0.342121	-1.05333	0.388687	1
ENSMUSG00000060843	Ctnna3	0.536192	0.230733	-1.19084	0.388687	1
ENSMUSG00000039385	Cdh6	0.0861737	0	-3.58676	0.388687	1
ENSMUSG00000069267	Hist1h3b	1.69475	0.851325	-0.985682	0.389596	1
ENSMUSG00000035042	Ccl5	1.21601	2.37098	0.959166	0.394353	1
ENSMUSG00000021390	Ogn	2.07774	1.02636	-1.01065	0.394353	1
ENSMUSG00000036777	Anln	0.363844	0.119345	-1.55024	0.394353	1
ENSMUSG00000079227	Ccr5	1.99157	3.48486	0.805882	0.398843	1
ENSMUSG00000036594	H2-Aa	19.4848	32.7959	0.753121	0.398843	1
ENSMUSG00000053560	Ier2	2.24052	3.89859	0.798226	0.399943	1
ENSMUSG00000021591	Glrx	0.794713	1.50374	0.912702	0.401051	1
ENSMUSG00000037138	Aff3	0.555341	0.21482	-1.34012	0.401539	1
ENSMUSG00000027858	Tspan2	1.06281	0.541029	-0.963666	0.40448	1
ENSMUSG00000069792	Wfdc17	6.44388	11.3059	0.812265	0.407329	1
ENSMUSG00000035493	Tgfbi	3.07353	5.23525	0.768382	0.407329	1
ENSMUSG00000022003	Slc25a30	0.258521	0.572854	1.11763	0.431846	1
ENSMUSG00000018604	Tbx3	0.268096	0.0795631	-1.66339	0.431846	1
ENSMUSG00000054435	Gimap4	0.162772	0.469422	1.47213	0.431887	1
ENSMUSG00000064246	Chil1	6.72155	16.931	1.33374	0.431887	1
ENSMUSG00000024677	Ms4a6b	0.33512	0.739937	1.11983	0.431887	1
ENSMUSG00000020467	Efemp1	0.737264	1.50374	1.01962	0.431887	1
ENSMUSG00000024349	Tmem173	1.17771	2.0766	0.814391	0.431887	1
ENSMUSG00000047710	Champ1	0.545767	0.246646	-1.12282	0.431887	1
ENSMUSG00000024597	Slc12a2	0.392569	0.159126	-1.26484	0.431887	1
ENSMUSG00000042793	Lgr6	0.411719	0.167083	-1.26484	0.431887	1
ENSMUSG00000029575	Mmab	0.382994	0.15117	-1.30046	0.431887	1
ENSMUSG00000024485	Slc4a9	0	0.0795631	3.1946	0.43385	1
ENSMUSG00000023923	Tbc1d5	0.794713	0.397816	-0.984728	0.43385	1
ENSMUSG00000032348	Gsta4	0.698964	0.286427	-1.26484	0.43385	1
ENSMUSG00000029480	Dhx37	0.268096	0.596723	1.12511	0.445677	1
ENSMUSG00000001627	Ifrd1	2.06817	1.19345	-0.787982	0.449236	1
ENSMUSG00000026564	Dusp27	0.201072	0.0556942	-1.72427	0.475734	1
ENSMUSG00000030895	Hpx	0.00957485	0.111388	2.64205	0.485143	1
ENSMUSG00000028949	Smarcd3	0.976635	0.501248	-0.951336	0.485517	1
ENSMUSG00000031494	Cd209a	0.373419	0.135257	-1.41684	0.485934	1
ENSMUSG00000024924	Vldlr	1.32133	0.700155	-0.908043	0.493643	1
ENSMUSG00000061462	Obscn	1.02451	0.477379	-1.08899	0.493643	1
ENSMUSG00000095659	Spin2g	0.258521	0.0716068	-1.75026	0.493643	1
ENSMUSG00000076907	Traj22	0.0478743	0.198908	1.85064	0.494543	1
ENSMUSG00000078920	Ifi47	0.852162	1.63104	0.929812	0.500107	1
ENSMUSG00000027199	Gatm	4.28953	7.28002	0.763796	0.500107	1
ENSMUSG00000076928	Trac	0.229796	0.580811	1.30076	0.50701	1
ENSMUSG00000029413	Naaa	1.04366	2.01295	0.942489	0.510088	1
ENSMUSG00000031521	Aga	0.63194	1.15367	0.8589	0.510088	1
ENSMUSG00000069114	Zbtb10	0.430868	0.182995	-1.20344	0.510088	1
ENSMUSG00000026241	Nppc	0.220222	0.0636505	-1.67987	0.510088	1
ENSMUSG00000031342	Gpm6b	1.05323	1.87769	0.829492	0.516372	1
ENSMUSG00000029304	Spp1	199.626	325.517	0.707711	0.516372	1
ENSMUSG00000076498	Trbc2	0.277671	0.652417	1.20331	0.516436	1
ENSMUSG00000056427	Slit3	1.76177	0.938845	-0.9014	0.516436	1
ENSMUSG00000031273	Col4a6	3.03523	1.67083	-0.85662	0.517893	1
ENSMUSG00000018411	Mapt	0.201072	0.0556942	-1.72427	0.519836	1
ENSMUSG00000033788	Dysf	0.689389	0.334165	-1.0284	0.520996	1
ENSMUSG00000027485	Bpifb1	0.0287246	0.182995	2.32013	0.524768	1
ENSMUSG00000033501	Crygs	0.0191497	0.127301	2.23766	0.531943	1
ENSMUSG00000020256	Aldh1l2	0.181922	0.437597	1.22059	0.531943	1
ENSMUSG00000020077	Srgn	2.94905	4.82948	0.711629	0.531943	1
ENSMUSG00000046718	Bst2	5.44809	8.8872	0.707051	0.531943	1
ENSMUSG00000103409	Lsmem2	0.430868	0.175039	-1.26484	0.531943	1
ENSMUSG00000059741	Myl3	2.02987	0.803587	-1.32712	0.531943	1
ENSMUSG00000000409	Lck	0.134048	0.350078	1.32013	0.535352	1
ENSMUSG00000026649	Cfap126	0.124473	0.326209	1.32013	0.537495	1
ENSMUSG00000031628	Casp3	0.210647	0.477379	1.14234	0.537495	1
ENSMUSG00000026308	Klhl30	0.411719	0.175039	-1.20071	0.537495	1
ENSMUSG00000026656	Fcgr2b	2.99693	4.92496	0.716668	0.57683	1
ENSMUSG00000028766	Alpl	0.210647	0.51716	1.256	0.582416	1
ENSMUSG00000037649	H2-DMa	1.12026	1.97317	0.812523	0.586271	1
ENSMUSG00000026442	Nfasc	1.74262	3.05522	0.808179	0.586271	1
ENSMUSG00000079105	C7	0.373419	0.899063	1.24613	0.586703	1
ENSMUSG00000026285	Pdcd1	0.124473	0.334165	1.35407	0.588128	1
ENSMUSG00000025213	Kazald1	1.30218	0.724024	-0.839306	0.588482	1
ENSMUSG00000042505	Sdhaf3	0.344695	0.127301	-1.38683	0.595675	1
ENSMUSG00000040584	Abcb1a	0.181922	0.421684	1.16812	0.596379	1
ENSMUSG00000032487	Ptgs2	1.69475	3.01544	0.829286	0.596379	1
ENSMUSG00000019997	Ccn2	32.9183	21.2036	-0.632148	0.596379	1
ENSMUSG00000017817	Jph2	2.66181	1.5117	-0.811528	0.596379	1
ENSMUSG00000028838	Extl1	0.239371	0.0716068	-1.64335	0.596379	1
ENSMUSG00000026104	Stat1	1.24473	2.16412	0.794498	0.597088	1
ENSMUSG00000032744	Heyl	2.71926	1.57535	-0.783029	0.597088	1
ENSMUSG00000024302	Dtna	0.497892	0.222777	-1.13478	0.597088	1
ENSMUSG00000032946	Rasgrp2	0.421294	0.182995	-1.17173	0.597088	1
ENSMUSG00000055421	Pcdh9	0.239371	0.0795631	-1.50584	0.597088	1
ENSMUSG00000028476	Reck	1.23516	0.708112	-0.795351	0.599251	1
ENSMUSG00000021123	Rdh12	0.00957485	0.103432	2.54252	0.599526	1
ENSMUSG00000025279	Dnase1l3	0.0382994	0.167083	1.87267	0.599526	1
ENSMUSG00000056290	Ms4a4b	0.229796	0.501248	1.09131	0.599526	1
ENSMUSG00000025161	Slc16a3	0.603216	1.09797	0.854105	0.599526	1
ENSMUSG00000037406	Htra4	1.07238	1.94134	0.851623	0.599526	1
ENSMUSG00000052837	Junb	7.30561	11.5287	0.659573	0.599526	1
ENSMUSG00000052565	Hist1h1d	2.74798	1.58331	-0.790905	0.599526	1
ENSMUSG00000048486	Fitm2	0.98621	0.51716	-0.920881	0.599526	1
ENSMUSG00000002012	Pnck	0.143623	0.0318252	-1.94291	0.599526	1
ENSMUSG00000027985	Lef1	0.143623	0.0318252	-1.94291	0.599526	1
ENSMUSG00000045201	Lrrc3b	0.124473	0.0238689	-2.07219	0.599526	1
ENSMUSG00000020904	Cfap52	0.067024	0	-3.26484	0.599526	1
ENSMUSG00000026579	F5	0.105323	0.310296	1.47213	0.601383	1
ENSMUSG00000031432	Prps1	0.067024	0.222777	1.59315	0.603181	1
ENSMUSG00000021322	Aoah	0.258521	0.572854	1.11763	0.603181	1
ENSMUSG00000022231	Sema5a	0.33512	0.135257	-1.26484	0.603181	1
ENSMUSG00000052974	Cyp2f2	0.0287246	0.182995	2.32013	0.621261	1
ENSMUSG00000028780	Sema3c	0.430868	0.167083	-1.32897	0.621261	1
ENSMUSG00000025348	Itga7	1.05323	0.588767	-0.830433	0.624653	1
ENSMUSG00000018168	Ikzf3	0.114898	0.318252	1.39228	0.637122	1
ENSMUSG00000022742	Cpox	0.306395	0.620592	0.994551	0.637122	1
ENSMUSG00000024610	Cd74	72.3763	113.831	0.655528	0.637122	1
ENSMUSG00000001552	Jup	3.64802	2.25164	-0.692518	0.637122	1
ENSMUSG00000031024	St5	0.765988	0.389859	-0.96083	0.637122	1
ENSMUSG00000039903	Eva1c	0.450018	0.198908	-1.14936	0.637122	1
ENSMUSG00000027339	Rassf2	0.344695	0.692199	0.985142	0.639613	1
ENSMUSG00000045409	Trim39	0.29682	0.596723	0.983092	0.639613	1
ENSMUSG00000079419	Ms4a6c	1.20643	2.04477	0.757707	0.639613	1
ENSMUSG00000087006	Gm13889	4.81615	2.86427	-0.746261	0.639613	1
ENSMUSG00000045776	Lrtm1	0.488317	0.175039	-1.44171	0.639613	1
ENSMUSG00000047565	Acot10	0.0191497	0.119345	2.1502	0.645893	1
ENSMUSG00000035356	Nfkbiz	1.70432	2.85632	0.743202	0.645893	1
ENSMUSG00000043822	Adamtsl5	2.74798	1.69469	-0.693294	0.645893	1
ENSMUSG00000074676	Foxs1	1.80965	1.09001	-0.726167	0.645893	1
ENSMUSG00000046618	Olfml2a	1.23516	0.684243	-0.84426	0.645893	1
ENSMUSG00000026414	Tnnt2	26.5989	14.6078	-0.86205	0.645893	1
ENSMUSG00000000266	Mid2	0.507467	0.246646	-1.01972	0.645893	1
ENSMUSG00000025978	Rftn2	1.14898	0.652417	-0.80866	0.647626	1
ENSMUSG00000027162	Lin7c	1.24473	0.731981	-0.7591	0.654055	1
ENSMUSG00000034121	Mks1	0.0957485	0.262558	1.3632	0.676146	1
ENSMUSG00000009292	Trpm2	0.229796	0.501248	1.09131	0.676956	1
ENSMUSG00000029651	Mtus2	1.6756	0.954757	-0.805404	0.676956	1
ENSMUSG00000033350	Chst2	0.268096	0.548985	1.00647	0.679182	1
ENSMUSG00000021884	Hacl1	0.325545	0.127301	-1.30666	0.679182	1
ENSMUSG00000033880	Lgals3bp	5.30447	8.26661	0.641188	0.682851	1
ENSMUSG00000050195	Scd4	0.325545	0.803587	1.27831	0.689292	1
ENSMUSG00000023886	Smoc2	1.29261	2.32324	0.842458	0.691002	1
ENSMUSG00000031389	Arhgap4	0.248946	0.51716	1.02467	0.697529	1
ENSMUSG00000031497	Tnfsf13b	0.210647	0.469422	1.11849	0.697721	1
ENSMUSG00000063689	Hist2h2ab	0.172347	0.0477379	-1.70541	0.70118	1
ENSMUSG00000105504	Gbp5	0.210647	0.461466	1.09425	0.702963	1
ENSMUSG00000073421	H2-Ab1	14.9368	23.5427	0.658291	0.702963	1
ENSMUSG00000038943	Prc1	0.363844	0.159126	-1.15792	0.702963	1
ENSMUSG00000041548	Hspb8	2.53734	1.44805	-0.804418	0.703265	1
ENSMUSG00000000682	Cd52	5.23744	8.21887	0.651153	0.704464	1
ENSMUSG00000060371	Caln1	0.0861737	0.00795631	-2.58676	0.704464	1
ENSMUSG00000046493	Olfr1352	0.0574491	0	-3.07219	0.704464	1
ENSMUSG00000111021	Olfr50	0.0574491	0	-3.07219	0.704464	1
ENSMUSG00000049093	Il23r	0.0191497	0.119345	2.1502	0.711791	1
ENSMUSG00000021125	Arg2	0.0478743	0.175039	1.67376	0.711791	1
ENSMUSG00000032925	Itgbl1	6.61622	4.24071	-0.638768	0.711791	1
ENSMUSG00000033207	Mamdc2	1.76177	0.986583	-0.830433	0.711791	1
ENSMUSG00000079017	Ifi27l2a	2.62351	4.41575	0.750817	0.722473	1
ENSMUSG00000026683	Nuf2	0.239371	0.0875194	-1.38031	0.723813	1
ENSMUSG00000071001	Hrct1	0.708539	0.350078	-1.0018	0.728411	1
ENSMUSG00000022322	Shcbp1	0.143623	0.0318252	-1.94291	0.728411	1
ENSMUSG00000030409	Dmpk	1.60858	0.883151	-0.85836	0.728759	1
ENSMUSG00000091705	H2-Q2	0	0.0636505	2.90509	0.729775	1
ENSMUSG00000007646	Rad51c	0	0.0636505	2.90509	0.729775	1
ENSMUSG00000060034	Ctf2	0.00957485	0.0875194	2.32013	0.729775	1
ENSMUSG00000038259	Gdf5	0.00957485	0.0875194	2.32013	0.729775	1
ENSMUSG00000050122	Vwa3b	0.00957485	0.0875194	2.32013	0.729775	1
ENSMUSG00000076618	Ighj4	0.0957485	0.493291	2.25301	0.729775	1
ENSMUSG00000050069	Grem2	0.134048	0.358034	1.35184	0.729775	1
ENSMUSG00000029321	Slc10a6	0.0957485	0.254602	1.32013	0.729775	1
ENSMUSG00000027313	Chac1	0.172347	0.381903	1.10195	0.729775	1
ENSMUSG00000022372	Sla	0.526617	0.962714	0.858547	0.729775	1
ENSMUSG00000070691	Runx3	0.995785	1.64696	0.721358	0.729775	1
ENSMUSG00000029781	Fkbp9	3.40865	2.16412	-0.651859	0.729775	1
ENSMUSG00000058135	Gstm1	2.70968	1.70265	-0.66639	0.729775	1
ENSMUSG00000021798	Ldb3	1.57028	0.787675	-0.987302	0.729775	1
ENSMUSG00000028989	Angptl7	1.78092	0.835413	-1.08381	0.729775	1
ENSMUSG00000056174	Col8a2	0.67024	0.30234	-1.12918	0.729775	1
ENSMUSG00000022129	Dct	2.65223	1.1298	-1.22391	0.729775	1
ENSMUSG00000073027	Dmrtc1b	0.0861737	0.00795631	-2.58676	0.729775	1
ENSMUSG00000094266	Olfr340	0.0861737	0.00795631	-2.58676	0.729775	1
ENSMUSG00000053024	Cntn2	0.0861737	0.00795631	-2.58676	0.729775	1
ENSMUSG00000075104	Olfr1219	0.0574491	0	-3.07219	0.729775	1
ENSMUSG00000026985	Il1f8	0.067024	0	-3.26484	0.729775	1
ENSMUSG00000021911	Parg	0.29682	0.580811	0.944618	0.731936	1
ENSMUSG00000005360	Slc1a3	0.0478743	0.175039	1.67376	0.737677	1
ENSMUSG00000029587	Zfp12	0.172347	0.397816	1.15966	0.737677	1
ENSMUSG00000026082	Rev1	0.574491	0.254602	-1.15118	0.74023	1
ENSMUSG00000023913	Pla2g7	2.9682	4.74196	0.675981	0.741089	1
ENSMUSG00000042050	Wdr60	0.344695	0.15117	-1.15236	0.741089	1
ENSMUSG00000051000	Fam160a1	0.277671	0.111388	-1.26484	0.754492	1
ENSMUSG00000079652	Fam71f2	0.124473	0.0238689	-2.07219	0.755891	1
ENSMUSG00000036432	Siah2	0.220222	0.469422	1.05709	0.760642	1
ENSMUSG00000034442	Trmt5	0.488317	0.246646	-0.965276	0.767327	1
ENSMUSG00000039084	Chad	12.7154	5.56942	-1.18769	0.767327	1
ENSMUSG00000036585	Fgf1	1.4841	0.843369	-0.808771	0.770916	1
ENSMUSG00000037362	Ccn3	6.64495	3.88268	-0.772014	0.775974	1
ENSMUSG00000038583	Pln	7.45881	4.14524	-0.84426	0.775974	1
ENSMUSG00000027514	Zbp1	0.708539	1.24914	0.810126	0.789003	1
ENSMUSG00000091898	Tnnc1	7.04709	3.9145	-0.844913	0.789003	1
ENSMUSG00000048621	Gm6377	0.229796	0.469422	0.998199	0.790559	1
ENSMUSG00000061751	Kalrn	2.9299	1.85382	-0.656566	0.790559	1
ENSMUSG00000029851	Tcaf2	0.181922	0.0556942	-1.58676	0.801946	1
ENSMUSG00000107906	Gm5580	0.0191497	0.111388	2.05709	0.801988	1
ENSMUSG00000018378	Cuedc1	1.45538	0.867238	-0.740864	0.801988	1
ENSMUSG00000028793	Rnf19b	1.88625	2.93588	0.637189	0.808124	1
ENSMUSG00000026812	Tsc1	0.469168	0.238689	-0.954496	0.822269	1
ENSMUSG00000075031	Hist1h2bb	3.36077	2.10842	-0.668985	0.825604	1
ENSMUSG00000099481	Xndc1	0.105323	0.262558	1.23766	0.833479	1
ENSMUSG00000019122	Ccl9	2.99693	4.65444	0.6353	0.848729	1
ENSMUSG00000036390	Gadd45a	2.26924	1.42418	-0.6678	0.861037	1
ENSMUSG00000036602	Alx1	0.0382994	0.143214	1.66116	0.863482	1
ENSMUSG00000037849	Ifi206	0.105323	0.286427	1.35966	0.863482	1
ENSMUSG00000021635	Rad17	0.105323	0.270515	1.27948	0.863482	1
ENSMUSG00000078853	Igtp	1.19686	2.0209	0.752238	0.863482	1
ENSMUSG00000044006	Cilp2	1.599	0.859282	-0.888969	0.863482	1
ENSMUSG00000022610	Mapk12	0.708539	0.381903	-0.878945	0.869227	1
ENSMUSG00000045826	Ptprcap	0.172347	0.397816	1.15966	0.871797	1
ENSMUSG00000025355	Mmp19	0.67024	1.16162	0.785089	0.874849	1
ENSMUSG00000051906	Cd209f	0.114898	0.0238689	-1.96528	0.874849	1
ENSMUSG00000050215	Olfr70	0.0574491	0	-3.07219	0.874849	1
ENSMUSG00000029380	Cxcl1	0.909611	1.60717	0.815538	0.876712	1
ENSMUSG00000099583	Hist1h3d	1.27346	0.739937	-0.776336	0.876712	1
ENSMUSG00000031546	Gins4	0.459593	0.222777	-1.02156	0.884962	1
ENSMUSG00000050896	Rtn4rl2	0.0765988	0.230733	1.47213	0.885436	1
ENSMUSG00000024049	Myom1	1.60858	0.907019	-0.820225	0.88607	1
ENSMUSG00000003379	Cd79a	0.00957485	0.0875194	2.32013	0.886201	1
ENSMUSG00000086596	Susd5	1.12983	0.660374	-0.767336	0.886201	1
ENSMUSG00000030559	Rab38	0.181922	0.0556942	-1.58676	0.886201	1
ENSMUSG00000057270	Olfr1501	0.0574491	0	-3.07219	0.886201	1
ENSMUSG00000060427	Zfp868	0.105323	0.278471	1.32013	0.887418	1
ENSMUSG00000062980	Cped1	2.07774	1.29688	-0.675468	0.890286	1
ENSMUSG00000079547	H2-DMb1	2.37456	3.72355	0.648606	0.899861	1
ENSMUSG00000035601	Trmt10b	0.421294	0.198908	-1.05625	0.899861	1
ENSMUSG00000021613	Hapln1	0.373419	0.167083	-1.12733	0.899861	1
ENSMUSG00000027318	Adam33	0.306395	0.135257	-1.1393	0.899861	1
ENSMUSG00000044676	Zfp612	0.124473	0.0238689	-2.07219	0.899861	1
ENSMUSG00000040165	Cd209c	0.0765988	0.00795631	-2.43476	0.899861	1
ENSMUSG00000056069	Otulinl	0.813862	1.32075	0.692604	0.918722	1
ENSMUSG00000006576	Slc4a3	0.804288	0.421684	-0.919339	0.923565	1
ENSMUSG00000008136	Fhl2	2.74798	1.37644	-0.991817	0.923565	1
ENSMUSG00000040740	Slc25a34	0.545767	0.270515	-0.993534	0.923565	1
ENSMUSG00000027955	Gask1b	4.88317	3.24617	-0.586058	0.925258	1
ENSMUSG00000045257	Morn2	0.287246	0.127301	-1.13157	0.925258	1
ENSMUSG00000052911	Lamb2	5.25659	3.51669	-0.576961	0.928467	1
ENSMUSG00000006219	Fblim1	9.977	6.57191	-0.599616	0.928467	1
ENSMUSG00000019326	Aoc3	1.43623	0.811544	-0.81674	0.928467	1
ENSMUSG00000038214	Bend3	0.440443	0.222777	-0.961444	0.928467	1
ENSMUSG00000076612	Ighg2c	0.0478743	1.04228	4.1946	0.943714	1
ENSMUSG00000021612	Slc6a18	0	0.0556942	2.73516	0.943714	1
ENSMUSG00000036169	Sostdc1	0	0.0556942	2.73516	0.943714	1
ENSMUSG00000006784	Ttc25	0	0.0556942	2.73516	0.943714	1
ENSMUSG00000090336	Cfap97d2	0	0.0556942	2.73516	0.943714	1
ENSMUSG00000060402	Chst8	0	0.0556942	2.73516	0.943714	1
ENSMUSG00000013083	2200002J24Rik	0	0.0556942	2.73516	0.943714	1
ENSMUSG00000091034	Gm17660	0	0.0556942	2.73516	0.943714	1
ENSMUSG00000078161	Erich3	0	0.0556942	2.73516	0.943714	1
ENSMUSG00000015316	Slamf1	0	0.0556942	2.73516	0.943714	1
ENSMUSG00000051920	Rspo2	0.00957485	0.0795631	2.1946	0.943714	1
ENSMUSG00000031554	Adam5	0.00957485	0.0795631	2.1946	0.943714	1
ENSMUSG00000051314	Ffar2	0.00957485	0.0795631	2.1946	0.943714	1
ENSMUSG00000056071	S100a9	0.00957485	0.0795631	2.1946	0.943714	1
ENSMUSG00000062939	Stat4	0.00957485	0.0795631	2.1946	0.943714	1
ENSMUSG00000044206	Vsig4	0.0574491	0.175039	1.45137	0.943714	1
ENSMUSG00000034926	Dhcr24	0.0861737	0.238689	1.36743	0.943714	1
ENSMUSG00000057135	Scimp	0.143623	0.318252	1.09272	0.943714	1
ENSMUSG00000038037	Socs1	0.536192	0.946801	0.809165	0.943714	1
ENSMUSG00000061535	C1qtnf7	1.16813	1.96521	0.746846	0.943714	1
ENSMUSG00000058624	Gda	2.14477	3.38143	0.656093	0.943714	1
ENSMUSG00000026482	Rgl1	1.15856	1.81404	0.643631	0.943714	1
ENSMUSG00000024066	Xdh	3.60014	5.38642	0.581885	0.943714	1
ENSMUSG00000020315	Sptbn1	11.6143	7.92449	-0.548939	0.943714	1
ENSMUSG00000051627	Hist1h1e	4.29911	2.88018	-0.574791	0.943714	1
ENSMUSG00000041577	Prelp	45.4231	30.3215	-0.580696	0.943714	1
ENSMUSG00000024620	Pdgfrb	3.69589	2.45054	-0.589563	0.943714	1
ENSMUSG00000058056	Palld	2.06817	1.32075	-0.642683	0.943714	1
ENSMUSG00000062929	Cfl2	2.23094	1.41622	-0.651385	0.943714	1
ENSMUSG00000015354	Pcolce2	2.13519	1.35257	-0.654338	0.943714	1
ENSMUSG00000069300	Hist1h2bj	1.6373	1.0025	-0.702416	0.943714	1
ENSMUSG00000061589	Dot1l	1.55113	0.946801	-0.706673	0.943714	1
ENSMUSG00000002846	Timmdc1	0.976635	0.588767	-0.722518	0.943714	1
ENSMUSG00000039103	Nexn	1.50325	0.883151	-0.761262	0.943714	1
ENSMUSG00000032648	Pygm	1.8288	1.0741	-0.762335	0.943714	1
ENSMUSG00000042284	Itga1	0.890461	0.51716	-0.775031	0.943714	1
ENSMUSG00000039787	Cercam	0.804288	0.461466	-0.791584	0.943714	1
ENSMUSG00000030399	Ckm	2.28839	1.2014	-0.923799	0.943714	1
ENSMUSG00000042254	Cilp	1.7522	0.914976	-0.930417	0.943714	1
ENSMUSG00000035458	Tnni3	6.34813	3.23822	-0.96745	0.943714	1
ENSMUSG00000032609	Klhdc8b	0.469168	0.230733	-1.0018	0.943714	1
ENSMUSG00000022494	Shisa9	0.392569	0.190951	-1.0133	0.943714	1
ENSMUSG00000072082	Ccnf	0.162772	0.0477379	-1.62741	0.943714	1
ENSMUSG00000074890	Lcmt2	0.239371	0.0716068	-1.64335	0.943714	1
ENSMUSG00000048070	Pirt	0.124473	0.0318252	-1.75026	0.943714	1
ENSMUSG00000028946	Hes3	0.105323	0.0238689	-1.8498	0.943714	1
ENSMUSG00000024261	Syt4	0.114898	0.0238689	-1.96528	0.943714	1
ENSMUSG00000047485	Klhl34	0.0478743	0	-2.8498	0.943714	1
ENSMUSG00000042386	Tex13b	0.0478743	0	-2.8498	0.943714	1
ENSMUSG00000035427	Mageb4	0.0478743	0	-2.8498	0.943714	1
ENSMUSG00000072473	1700024G13Rik	0.0478743	0	-2.8498	0.943714	1
ENSMUSG00000056728	Ctsll3	0.0478743	0	-2.8498	0.943714	1
ENSMUSG00000050478	Olfr807	0.0478743	0	-2.8498	0.943714	1
ENSMUSG00000050085	Olfr622	0.0478743	0	-2.8498	0.943714	1
ENSMUSG00000061602	Vmn1r78	0.0478743	0	-2.8498	0.943714	1
ENSMUSG00000030244	Gys2	0.0478743	0	-2.8498	0.943714	1
ENSMUSG00000115253	Vmn1r20	0.0478743	0	-2.8498	0.943714	1
ENSMUSG00000029754	Dlx6	0.0478743	0	-2.8498	0.943714	1
ENSMUSG00000071019	Sdr16c6	0.0478743	0	-2.8498	0.943714	1
ENSMUSG00000032715	Trib3	0.143623	0.334165	1.16143	0.947154	1
ENSMUSG00000033307	Mif	2.63308	3.97816	0.595307	0.949689	1
ENSMUSG00000004665	Cnn2	7.65988	5.2273	-0.54855	0.949911	1
ENSMUSG00000062209	Erbb4	0.248946	0.103432	-1.21237	0.959443	1
ENSMUSG00000022148	Fyb	2.91076	4.4078	0.598843	0.965492	1
ENSMUSG00000021420	Fars2	0.536192	0.294384	-0.849798	0.969218	1
ENSMUSG00000049037	Clec4a1	0.430868	0.771762	0.826312	0.974843	1
ENSMUSG00000097271	Gm9903	0.0287246	0.119345	1.73516	0.9773	1
ENSMUSG00000076886	Traj44	0.0574491	0.198908	1.62825	0.9773	1
ENSMUSG00000042595	Fam199x	0.201072	0.405772	0.976172	0.9773	1
ENSMUSG00000001435	Col18a1	3.98314	2.5858	-0.620011	0.9773	1
ENSMUSG00000044950	Pwwp2a	0.258521	0.111388	-1.1653	0.9773	1
ENSMUSG00000024222	Fkbp5	0.65109	1.0741	0.714103	0.991894	1
ENSMUSG00000073375	Lrrc30	0.0861737	0.00795631	-2.58676	0.996562	1
ENSMUSG00000020900	Myh10	2.43201	1.58331	-0.615333	0.999101	1
ENSMUSG00000047746	Fbxo40	0.29682	0.135257	-1.09491	0.999101	1
ENSMUSG00000069456	Rdh16	0.0478743	0	-2.8498	0.999101	1
ENSMUSG00000028699	Tspan1	0	0.0556942	2.73516	1	1
ENSMUSG00000055561	Spink5	0	0.0477379	2.54252	1	1
ENSMUSG00000057443	Olfr138	0	0.0477379	2.54252	1	1
ENSMUSG00000063240	Olfr133	0	0.0477379	2.54252	1	1
ENSMUSG00000079186	Gzmc	0	0.0477379	2.54252	1	1
ENSMUSG00000016982	Pom121l2	0	0.0477379	2.54252	1	1
ENSMUSG00000020581	Agr2	0	0.0477379	2.54252	1	1
ENSMUSG00000013643	Lypd8	0	0.0477379	2.54252	1	1
ENSMUSG00000053550	Shisa7	0	0.0477379	2.54252	1	1
ENSMUSG00000076580	Igkv8-27	0	0.0477379	2.54252	1	1
ENSMUSG00000039296	Spdye4a	0	0.0477379	2.54252	1	1
ENSMUSG00000070877	Ldlrad1	0	0.0477379	2.54252	1	1
ENSMUSG00000048173	Olfr1324	0	0.0397816	2.32013	1	1
ENSMUSG00000071773	Rhox1	0	0.0397816	2.32013	1	1
ENSMUSG00000062814	Ssxa1	0	0.0397816	2.32013	1	1
ENSMUSG00000025429	Pstpip2	0	0.0397816	2.32013	1	1
ENSMUSG00000024032	Tff1	0	0.0397816	2.32013	1	1
ENSMUSG00000061361	Olfr168	0	0.0397816	2.32013	1	1
ENSMUSG00000021803	Cdhr1	0	0.0397816	2.32013	1	1
ENSMUSG00000074895	Eif4e1b	0	0.0397816	2.32013	1	1
ENSMUSG00000043945	Adam6a	0	0.0397816	2.32013	1	1
ENSMUSG00000018634	Crhr1	0	0.0397816	2.32013	1	1
ENSMUSG00000034239	Gm884	0	0.0397816	2.32013	1	1
ENSMUSG00000078132	Gm11939	0	0.0397816	2.32013	1	1
ENSMUSG00000047988	4933428G20Rik	0	0.0397816	2.32013	1	1
ENSMUSG00000036264	Fstl4	0	0.0397816	2.32013	1	1
ENSMUSG00000055609	Hba-x	0	0.0397816	2.32013	1	1
ENSMUSG00000025400	Tac2	0	0.0397816	2.32013	1	1
ENSMUSG00000034115	Scn11a	0	0.0397816	2.32013	1	1
ENSMUSG00000054087	Fbxw28	0	0.0397816	2.32013	1	1
ENSMUSG00000032936	Camkv	0	0.0397816	2.32013	1	1
ENSMUSG00000032394	Igdcc3	0	0.0397816	2.32013	1	1
ENSMUSG00000062121	Olfr149	0	0.0397816	2.32013	1	1
ENSMUSG00000095667	Olfr854	0	0.0397816	2.32013	1	1
ENSMUSG00000025892	Gria4	0	0.0397816	2.32013	1	1
ENSMUSG00000035785	Cmtm2b	0	0.0397816	2.32013	1	1
ENSMUSG00000031779	Ccl22	0	0.0397816	2.32013	1	1
ENSMUSG00000046258	Adam29	0	0.0397816	2.32013	1	1
ENSMUSG00000030873	Scnn1b	0	0.0397816	2.32013	1	1
ENSMUSG00000051182	Olfr655	0	0.0397816	2.32013	1	1
ENSMUSG00000109659	Olfr605	0	0.0397816	2.32013	1	1
ENSMUSG00000054046	Klk13	0	0.0397816	2.32013	1	1
ENSMUSG00000049848	Ceacam19	0	0.0397816	2.32013	1	1
ENSMUSG00000092164	Rergl	0	0.0397816	2.32013	1	1
ENSMUSG00000029883	1700074P13Rik	0	0.0397816	2.32013	1	1
ENSMUSG00000038656	Cyp3a16	0	0.0397816	2.32013	1	1
ENSMUSG00000019178	Styxl1	0	0.0397816	2.32013	1	1
ENSMUSG00000024903	Lao1	0	0.0397816	2.32013	1	1
ENSMUSG00000028457	Atp8b5	0	0.0397816	2.32013	1	1
ENSMUSG00000036960	Clca2	0	0.0397816	2.32013	1	1
ENSMUSG00000091091	Kcnmb3	0	0.0397816	2.32013	1	1
ENSMUSG00000040035	Disp2	0	0.0397816	2.32013	1	1
ENSMUSG00000075099	Olfr1224-ps1	0	0.0397816	2.32013	1	1
ENSMUSG00000044487	Olfr1112	0	0.0397816	2.32013	1	1
ENSMUSG00000026835	Fcnb	0	0.0397816	2.32013	1	1
ENSMUSG00000051985	Igfn1	0	0.0397816	2.32013	1	1
ENSMUSG00000026246	Alppl2	0	0.0397816	2.32013	1	1
ENSMUSG00000090486	BC035947	0	0.0397816	2.32013	1	1
ENSMUSG00000092083	Kcnb2	0	0.0397816	2.32013	1	1
ENSMUSG00000030309	Caprin2	0.00957485	0.0795631	2.1946	1	1
ENSMUSG00000100133	Tgif2lx1	0	0.0318252	2.05709	1	1
ENSMUSG00000095741	Rhox2f	0	0.0318252	2.05709	1	1
ENSMUSG00000038754	Elovl3	0	0.0318252	2.05709	1	1
ENSMUSG00000035394	Cfap53	0	0.0318252	2.05709	1	1
ENSMUSG00000073574	Grxcr2	0	0.0318252	2.05709	1	1
ENSMUSG00000069441	Dsg1a	0	0.0318252	2.05709	1	1
ENSMUSG00000023926	Rhag	0	0.0318252	2.05709	1	1
ENSMUSG00000094884	Olfr105-ps	0	0.0318252	2.05709	1	1
ENSMUSG00000091259	Vmn2r110	0	0.0318252	2.05709	1	1
ENSMUSG00000000385	Tmprss2	0	0.0318252	2.05709	1	1
ENSMUSG00000094539	Olfr191	0	0.0318252	2.05709	1	1
ENSMUSG00000046204	Pnma2	0	0.0318252	2.05709	1	1
ENSMUSG00000046168	Kcnrg	0	0.0318252	2.05709	1	1
ENSMUSG00000050028	Olfr745	0	0.0318252	2.05709	1	1
ENSMUSG00000070331	Qrich2	0	0.0318252	2.05709	1	1
ENSMUSG00000059845	Gm11567	0	0.0318252	2.05709	1	1
ENSMUSG00000078131	Krtap1-3	0	0.0318252	2.05709	1	1
ENSMUSG00000020908	Myh3	0	0.0318252	2.05709	1	1
ENSMUSG00000049291	Prss38	0	0.0318252	2.05709	1	1
ENSMUSG00000013653	1810065E05Rik	0	0.0318252	2.05709	1	1
ENSMUSG00000020159	Gabrp	0	0.0318252	2.05709	1	1
ENSMUSG00000050844	1700020N01Rik	0	0.0318252	2.05709	1	1
ENSMUSG00000057710	9630041A04Rik	0	0.0318252	2.05709	1	1
ENSMUSG00000032343	Impg1	0	0.0318252	2.05709	1	1
ENSMUSG00000044798	Olfr923	0	0.0318252	2.05709	1	1
ENSMUSG00000047050	Olfr914	0	0.0318252	2.05709	1	1
ENSMUSG00000049334	Olfr902	0	0.0318252	2.05709	1	1
ENSMUSG00000052182	Olfr849	0	0.0318252	2.05709	1	1
ENSMUSG00000031910	Has3	0	0.0318252	2.05709	1	1
ENSMUSG00000002190	Clgn	0	0.0318252	2.05709	1	1
ENSMUSG00000044014	Npy5r	0	0.0318252	2.05709	1	1
ENSMUSG00000073805	Insyn2a	0	0.0318252	2.05709	1	1
ENSMUSG00000049280	Olfr509	0	0.0318252	2.05709	1	1
ENSMUSG00000094197	Olfr474	0	0.0318252	2.05709	1	1
ENSMUSG00000051437	Ubqlnl	0	0.0318252	2.05709	1	1
ENSMUSG00000063615	Olfr64	0	0.0318252	2.05709	1	1
ENSMUSG00000073969	Olfr556	0	0.0318252	2.05709	1	1
ENSMUSG00000062042	Olfr294	0	0.0318252	2.05709	1	1
ENSMUSG00000062426	Olfr304	0	0.0318252	2.05709	1	1
ENSMUSG00000030368	Ceacam11	0	0.0318252	2.05709	1	1
ENSMUSG00000008789	Ceacam5	0	0.0318252	2.05709	1	1
ENSMUSG00000091662	Vmn1r69	0	0.0318252	2.05709	1	1
ENSMUSG00000045291	E330021D16Rik	0	0.0318252	2.05709	1	1
ENSMUSG00000062528	Tas2r109	0	0.0318252	2.05709	1	1
ENSMUSG00000030194	Tas2r116	0	0.0318252	2.05709	1	1
ENSMUSG00000049694	BC048671	0	0.0318252	2.05709	1	1
ENSMUSG00000076575	Igkv7-33	0	0.0318252	2.05709	1	1
ENSMUSG00000071481	Olfr437	0	0.0318252	2.05709	1	1
ENSMUSG00000076499	Trbv31	0	0.0318252	2.05709	1	1
ENSMUSG00000029517	Ankrd7	0	0.0318252	2.05709	1	1
ENSMUSG00000029620	1700018F24Rik	0	0.0318252	2.05709	1	1
ENSMUSG00000028738	Tas1r2	0	0.0318252	2.05709	1	1
ENSMUSG00000066072	Cyp4a10	0	0.0318252	2.05709	1	1
ENSMUSG00000096682	Ifna5	0	0.0318252	2.05709	1	1
ENSMUSG00000070985	Acnat1	0	0.0318252	2.05709	1	1
ENSMUSG00000028148	Them5	0	0.0318252	2.05709	1	1
ENSMUSG00000045493	Bhlhe23	0	0.0318252	2.05709	1	1
ENSMUSG00000017003	Svs3a	0	0.0318252	2.05709	1	1
ENSMUSG00000078998	Bpifa6	0	0.0318252	2.05709	1	1
ENSMUSG00000058620	Adra2b	0	0.0318252	2.05709	1	1
ENSMUSG00000045148	Olfr1255	0	0.0318252	2.05709	1	1
ENSMUSG00000075085	Olfr1242	0	0.0318252	2.05709	1	1
ENSMUSG00000090059	Olfr1062	0	0.0318252	2.05709	1	1
ENSMUSG00000075186	Olfr1058	0	0.0318252	2.05709	1	1
ENSMUSG00000075194	Olfr1049	0	0.0318252	2.05709	1	1
ENSMUSG00000007107	Atp1a4	0	0.0318252	2.05709	1	1
ENSMUSG00000042451	Mybph	0	0.0318252	2.05709	1	1
ENSMUSG00000067028	Cntnap5b	0	0.0318252	2.05709	1	1
ENSMUSG00000031354	Amelx	0.00957485	0.0716068	2.05709	1	1
ENSMUSG00000006711	D130043K22Rik	0.00957485	0.0716068	2.05709	1	1
ENSMUSG00000020905	Usp43	0.00957485	0.0716068	2.05709	1	1
ENSMUSG00000096209	Olfr510	0.00957485	0.0716068	2.05709	1	1
ENSMUSG00000076475	Trbv19	0.00957485	0.0716068	2.05709	1	1
ENSMUSG00000028307	Aldob	0.00957485	0.0716068	2.05709	1	1
ENSMUSG00000026841	Fibcd1	0.00957485	0.0716068	2.05709	1	1
ENSMUSG00000015314	Slamf6	0.00957485	0.0716068	2.05709	1	1
ENSMUSG00000037358	Dipk2b	0.0191497	0.103432	1.95756	1	1
ENSMUSG00000023781	Hes7	0.0191497	0.103432	1.95756	1	1
ENSMUSG00000024175	Tekt4	0.00957485	0.0636505	1.90509	1	1
ENSMUSG00000021057	Akap5	0.00957485	0.0636505	1.90509	1	1
ENSMUSG00000091996	BC049352	0.00957485	0.0636505	1.90509	1	1
ENSMUSG00000034739	Mfrp	0.00957485	0.0636505	1.90509	1	1
ENSMUSG00000059136	Olfr539	0.00957485	0.0636505	1.90509	1	1
ENSMUSG00000078624	Olfr613	0.00957485	0.0636505	1.90509	1	1
ENSMUSG00000038115	Ano2	0.00957485	0.0636505	1.90509	1	1
ENSMUSG00000079494	Nat8f5	0.00957485	0.0636505	1.90509	1	1
ENSMUSG00000076479	Trbv26	0.00957485	0.0636505	1.90509	1	1
ENSMUSG00000110404	Rnf223	0.00957485	0.0636505	1.90509	1	1
ENSMUSG00000033080	Vsx1	0.00957485	0.0636505	1.90509	1	1
ENSMUSG00000000308	Ckmt1	0.00957485	0.0636505	1.90509	1	1
ENSMUSG00000026572	Tbx19	0.00957485	0.0636505	1.90509	1	1
ENSMUSG00000026459	Myog	0.00957485	0.0636505	1.90509	1	1
ENSMUSG00000054702	Ap1s3	0.00957485	0.0636505	1.90509	1	1
ENSMUSG00000071716	Apol7e	0.0191497	0.0954757	1.85064	1	1
ENSMUSG00000004939	Nmrk2	0.0191497	0.0954757	1.85064	1	1
ENSMUSG00000072100	Cldn34b1	0	0.0238689	1.73516	1	1
ENSMUSG00000052372	Il1rapl1	0.00957485	0.0556942	1.73516	1	1
ENSMUSG00000067684	Obp1a	0	0.0238689	1.73516	1	1
ENSMUSG00000031385	Plxnb3	0	0.0238689	1.73516	1	1
ENSMUSG00000031362	Xlr4c	0	0.0238689	1.73516	1	1
ENSMUSG00000101818	Gm28269	0	0.0238689	1.73516	1	1
ENSMUSG00000048029	Eno4	0.00957485	0.0556942	1.73516	1	1
ENSMUSG00000061637	Olfr1457	0	0.0238689	1.73516	1	1
ENSMUSG00000095640	Olfr1434	0	0.0238689	1.73516	1	1
ENSMUSG00000024518	Rax	0	0.0238689	1.73516	1	1
ENSMUSG00000056632	Dsg3	0.00957485	0.0556942	1.73516	1	1
ENSMUSG00000031233	Pgk2	0	0.0238689	1.73516	1	1
ENSMUSG00000058063	Trim31	0	0.0238689	1.73516	1	1
ENSMUSG00000024225	Clps	0	0.0238689	1.73516	1	1
ENSMUSG00000091945	Vmn2r114	0	0.0238689	1.73516	1	1
ENSMUSG00000057203	Vmn1r234	0	0.0238689	1.73516	1	1
ENSMUSG00000091206	Vmn2r91	0	0.0238689	1.73516	1	1
ENSMUSG00000068078	2310034C09Rik	0	0.0238689	1.73516	1	1
ENSMUSG00000022762	Ncam2	0	0.0238689	1.73516	1	1
ENSMUSG00000022657	Cd96	0.00957485	0.0556942	1.73516	1	1
ENSMUSG00000022798	Tex55	0	0.0238689	1.73516	1	1
ENSMUSG00000022838	Eaf2	0	0.0238689	1.73516	1	1
ENSMUSG00000052276	Ostn	0.00957485	0.0556942	1.73516	1	1
ENSMUSG00000023041	Krt6b	0	0.0238689	1.73516	1	1
ENSMUSG00000032987	Olfr281	0.00957485	0.0556942	1.73516	1	1
ENSMUSG00000054136	Adm2	0.0191497	0.0875194	1.73516	1	1
ENSMUSG00000015365	Mov10l1	0	0.0238689	1.73516	1	1
ENSMUSG00000044309	Apol7c	0.0191497	0.0875194	1.73516	1	1
ENSMUSG00000049148	Plcxd3	0.00957485	0.0556942	1.73516	1	1
ENSMUSG00000022026	Olfm4	0	0.0238689	1.73516	1	1
ENSMUSG00000054763	Defb42	0.00957485	0.0556942	1.73516	1	1
ENSMUSG00000076921	Traj7	0.0191497	0.0875194	1.73516	1	1
ENSMUSG00000091873	Olfr732	0	0.0238689	1.73516	1	1
ENSMUSG00000047117	Ankdd1b	0	0.0238689	1.73516	1	1
ENSMUSG00000100622	Gm20379	0.00957485	0.0556942	1.73516	1	1
ENSMUSG00000021569	Trip13	0	0.0238689	1.73516	1	1
ENSMUSG00000035509	Fbxl21	0	0.0238689	1.73516	1	1
ENSMUSG00000021381	Barx1	0.0191497	0.0875194	1.73516	1	1
ENSMUSG00000061296	Vmn1r210	0	0.0238689	1.73516	1	1
ENSMUSG00000069297	Vmn1r194	0	0.0238689	1.73516	1	1
ENSMUSG00000034258	Flvcr2	0	0.0238689	1.73516	1	1
ENSMUSG00000051726	Kcnf1	0	0.0238689	1.73516	1	1
ENSMUSG00000078627	March10	0	0.0238689	1.73516	1	1
ENSMUSG00000058275	Olfr412	0	0.0238689	1.73516	1	1
ENSMUSG00000043029	Trpv3	0	0.0238689	1.73516	1	1
ENSMUSG00000047804	Akap10	0	0.0238689	1.73516	1	1
ENSMUSG00000064044	Olfr319	0	0.0238689	1.73516	1	1
ENSMUSG00000000782	Tcf7	0	0.0238689	1.73516	1	1
ENSMUSG00000061367	Olfr771	0	0.0238689	1.73516	1	1
ENSMUSG00000025405	Inhbc	0.00957485	0.0556942	1.73516	1	1
ENSMUSG00000095171	Taar7b	0	0.0238689	1.73516	1	1
ENSMUSG00000041009	Iqcf4	0	0.0238689	1.73516	1	1
ENSMUSG00000032226	Gcnt3	0	0.0238689	1.73516	1	1
ENSMUSG00000053862	Slc51b	0	0.0238689	1.73516	1	1
ENSMUSG00000095390	Olfr229	0.00957485	0.0556942	1.73516	1	1
ENSMUSG00000064110	Olfr963	0	0.0238689	1.73516	1	1
ENSMUSG00000095322	Olfr957	0	0.0238689	1.73516	1	1
ENSMUSG00000031991	Spata19	0	0.0238689	1.73516	1	1
ENSMUSG00000051648	Kctd19	0	0.0238689	1.73516	1	1
ENSMUSG00000036598	Ccdc113	0	0.0238689	1.73516	1	1
ENSMUSG00000044748	Defb1	0	0.0238689	1.73516	1	1
ENSMUSG00000053790	Defb38	0	0.0238689	1.73516	1	1
ENSMUSG00000031445	Proz	0.00957485	0.0556942	1.73516	1	1
ENSMUSG00000065987	Cd209b	0	0.0238689	1.73516	1	1
ENSMUSG00000030858	Fam24b	0	0.0238689	1.73516	1	1
ENSMUSG00000030806	Stx1b	0.00957485	0.0556942	1.73516	1	1
ENSMUSG00000072244	Trim6	0	0.0238689	1.73516	1	1
ENSMUSG00000073955	Olfr593	0	0.0238689	1.73516	1	1
ENSMUSG00000091006	Vmn2r69	0	0.0238689	1.73516	1	1
ENSMUSG00000046179	E2f8	0	0.0238689	1.73516	1	1
ENSMUSG00000055193	Klk15	0	0.0238689	1.73516	1	1
ENSMUSG00000030713	Klk7	0	0.0238689	1.73516	1	1
ENSMUSG00000092335	Zfp977	0	0.0238689	1.73516	1	1
ENSMUSG00000046438	Scgb2b24	0	0.0238689	1.73516	1	1
ENSMUSG00000064264	Zfp428	0.0191497	0.0875194	1.73516	1	1
ENSMUSG00000095629	Vmn1r89	0	0.0238689	1.73516	1	1
ENSMUSG00000043308	Vmn1r75	0	0.0238689	1.73516	1	1
ENSMUSG00000034583	Olfr1347	0	0.0238689	1.73516	1	1
ENSMUSG00000058349	Tas2r117	0	0.0238689	1.73516	1	1
ENSMUSG00000067541	A630073D07Rik	0	0.0238689	1.73516	1	1
ENSMUSG00000072780	Vmn2r24	0	0.0238689	1.73516	1	1
ENSMUSG00000030310	Slc6a1	0	0.0238689	1.73516	1	1
ENSMUSG00000030307	Slc6a11	0	0.0238689	1.73516	1	1
ENSMUSG00000030270	Cpne9	0.00957485	0.0556942	1.73516	1	1
ENSMUSG00000068299	Nat8f4	0.00957485	0.0556942	1.73516	1	1
ENSMUSG00000071356	Reg3b	0.00957485	0.0556942	1.73516	1	1
ENSMUSG00000090346	Vmn1r5	0	0.0238689	1.73516	1	1
ENSMUSG00000039070	Cpa4	0.00957485	0.0556942	1.73516	1	1
ENSMUSG00000075543	Urad	0.00957485	0.0556942	1.73516	1	1
ENSMUSG00000079278	Tmem233	0	0.0238689	1.73516	1	1
ENSMUSG00000072754	Lrcol1	0	0.0238689	1.73516	1	1
ENSMUSG00000053268	Dspp	0	0.0238689	1.73516	1	1
ENSMUSG00000105078	Vamp9	0.00957485	0.0556942	1.73516	1	1
ENSMUSG00000067642	Adgrf3	0	0.0238689	1.73516	1	1
ENSMUSG00000014529	Tmbim7	0	0.0238689	1.73516	1	1
ENSMUSG00000028996	Rbp7	0.0191497	0.0875194	1.73516	1	1
ENSMUSG00000041735	Gm13178	0	0.0238689	1.73516	1	1
ENSMUSG00000040935	Padi6	0	0.0238689	1.73516	1	1
ENSMUSG00000028528	Dnajc6	0	0.0238689	1.73516	1	1
ENSMUSG00000028575	Eqtn	0.00957485	0.0556942	1.73516	1	1
ENSMUSG00000038192	Cer1	0	0.0238689	1.73516	1	1
ENSMUSG00000028386	Slc46a2	0.00957485	0.0556942	1.73516	1	1
ENSMUSG00000078719	Msmp	0.00957485	0.0556942	1.73516	1	1
ENSMUSG00000055373	Fut9	0	0.0238689	1.73516	1	1
ENSMUSG00000046793	Gpr61	0.00957485	0.0556942	1.73516	1	1
ENSMUSG00000014603	Alx3	0.0191497	0.0875194	1.73516	1	1
ENSMUSG00000027855	Sycp1	0	0.0238689	1.73516	1	1
ENSMUSG00000051392	Olfr1402	0	0.0238689	1.73516	1	1
ENSMUSG00000042784	Muc1	0	0.0238689	1.73516	1	1
ENSMUSG00000028003	Lrat	0	0.0238689	1.73516	1	1
ENSMUSG00000035238	Kcnk15	0.0191497	0.0875194	1.73516	1	1
ENSMUSG00000084897	Gm14226	0	0.0238689	1.73516	1	1
ENSMUSG00000074952	Olfr1308	0	0.0238689	1.73516	1	1
ENSMUSG00000063844	Olfr1276	0	0.0238689	1.73516	1	1
ENSMUSG00000049057	Olfr1257	0	0.0238689	1.73516	1	1
ENSMUSG00000061798	Olfr1204	0	0.0238689	1.73516	1	1
ENSMUSG00000075127	Olfr1179	0.00957485	0.0556942	1.73516	1	1
ENSMUSG00000075141	Olfr1160	0	0.0238689	1.73516	1	1
ENSMUSG00000075208	Olfr1019	0	0.0238689	1.73516	1	1
ENSMUSG00000033850	Olfr1015	0	0.0238689	1.73516	1	1
ENSMUSG00000027072	Prg3	0	0.0238689	1.73516	1	1
ENSMUSG00000027077	Smtnl1	0	0.0238689	1.73516	1	1
ENSMUSG00000070943	Olfr356	0	0.0238689	1.73516	1	1
ENSMUSG00000049353	Rd3	0	0.0238689	1.73516	1	1
ENSMUSG00000070532	Ccdc190	0	0.0238689	1.73516	1	1
ENSMUSG00000026686	Lmx1a	0	0.0238689	1.73516	1	1
ENSMUSG00000046367	Mgat4e	0	0.0238689	1.73516	1	1
ENSMUSG00000036815	Dpp10	0	0.0238689	1.73516	1	1
ENSMUSG00000041809	Efhc1	0	0.0238689	1.73516	1	1
ENSMUSG00000033774	Npbwr1	0.00957485	0.0556942	1.73516	1	1
ENSMUSG00000025905	Oprk1	0.00957485	0.0556942	1.73516	1	1
ENSMUSG00000048988	Elfn1	0.0382994	0.143214	1.66116	1	1
ENSMUSG00000068606	Gm4841	0.0287246	0.111388	1.64205	1	1
ENSMUSG00000044948	Cfap43	0.0191497	0.0795631	1.60963	1	1
ENSMUSG00000044026	Slc35g1	0.0191497	0.0795631	1.60963	1	1
ENSMUSG00000076899	Traj30	0.0191497	0.0795631	1.60963	1	1
ENSMUSG00000020928	Higd1b	0.0191497	0.0795631	1.60963	1	1
ENSMUSG00000032564	Cpne4	0.0191497	0.0795631	1.60963	1	1
ENSMUSG00000042195	Slc35f2	0.0191497	0.0795631	1.60963	1	1
ENSMUSG00000030428	Ttyh1	0.0191497	0.0795631	1.60963	1	1
ENSMUSG00000076480	Trbv29	0.0191497	0.0795631	1.60963	1	1
ENSMUSG00000029636	Wasf3	0.0191497	0.0795631	1.60963	1	1
ENSMUSG00000110804	Olfr1084	0.0191497	0.0795631	1.60963	1	1
ENSMUSG00000072934	Trpc5os	0.00957485	0.0477379	1.54252	1	1
ENSMUSG00000046774	8030474K03Rik	0.00957485	0.0477379	1.54252	1	1
ENSMUSG00000036551	Akap14	0.00957485	0.0477379	1.54252	1	1
ENSMUSG00000032773	Chrm1	0.00957485	0.0477379	1.54252	1	1
ENSMUSG00000024578	Il17b	0.0287246	0.103432	1.54252	1	1
ENSMUSG00000038791	Scgb3a2	0.00957485	0.0477379	1.54252	1	1
ENSMUSG00000104148	Pcdha2	0.00957485	0.0477379	1.54252	1	1
ENSMUSG00000023995	Tspo2	0.00957485	0.0477379	1.54252	1	1
ENSMUSG00000092043	Esp6	0.00957485	0.0477379	1.54252	1	1
ENSMUSG00000050613	Olfr125	0.00957485	0.0477379	1.54252	1	1
ENSMUSG00000049618	Olfr103	0.00957485	0.0477379	1.54252	1	1
ENSMUSG00000076439	Mog	0.00957485	0.0477379	1.54252	1	1
ENSMUSG00000091614	Gm17657	0.00957485	0.0477379	1.54252	1	1
ENSMUSG00000062327	T	0.00957485	0.0477379	1.54252	1	1
ENSMUSG00000055945	Prr18	0.00957485	0.0477379	1.54252	1	1
ENSMUSG00000029875	Ccdc184	0.0287246	0.103432	1.54252	1	1
ENSMUSG00000022432	Smc1b	0.00957485	0.0477379	1.54252	1	1
ENSMUSG00000062705	Tpbpb	0.00957485	0.0477379	1.54252	1	1
ENSMUSG00000043986	Spata31d1d	0.00957485	0.0477379	1.54252	1	1
ENSMUSG00000021416	Eci3	0.00957485	0.0477379	1.54252	1	1
ENSMUSG00000114456	Hist1h2bh	0.00957485	0.0477379	1.54252	1	1
ENSMUSG00000069295	Vmn1r196	0.00957485	0.0477379	1.54252	1	1
ENSMUSG00000006574	Slc4a1	0.00957485	0.0477379	1.54252	1	1
ENSMUSG00000059169	Krt40	0.00957485	0.0477379	1.54252	1	1
ENSMUSG00000018973	Hoxb1	0.00957485	0.0477379	1.54252	1	1
ENSMUSG00000050944	Efcab5	0.00957485	0.0477379	1.54252	1	1
ENSMUSG00000040471	Ggt6	0.00957485	0.0477379	1.54252	1	1
ENSMUSG00000055010	A830031A19Rik	0.00957485	0.0477379	1.54252	1	1
ENSMUSG00000020191	Spata48	0.00957485	0.0477379	1.54252	1	1
ENSMUSG00000035923	Myf6	0.00957485	0.0477379	1.54252	1	1
ENSMUSG00000035852	Misp	0.00957485	0.0477379	1.54252	1	1
ENSMUSG00000038010	Ccdc138	0.00957485	0.0477379	1.54252	1	1
ENSMUSG00000000296	Tpd52l1	0.00957485	0.0477379	1.54252	1	1
ENSMUSG00000045591	Olig3	0.00957485	0.0477379	1.54252	1	1
ENSMUSG00000019762	Iyd	0.00957485	0.0477379	1.54252	1	1
ENSMUSG00000032268	Tmprss5	0.00957485	0.0477379	1.54252	1	1
ENSMUSG00000008590	Htr3b	0.00957485	0.0477379	1.54252	1	1
ENSMUSG00000044287	Nrn1l	0.00957485	0.0477379	1.54252	1	1
ENSMUSG00000058019	Ces5a	0.00957485	0.0477379	1.54252	1	1
ENSMUSG00000049946	BC030500	0.00957485	0.0477379	1.54252	1	1
ENSMUSG00000073804	Nps	0.00957485	0.0477379	1.54252	1	1
ENSMUSG00000012777	Acp4	0.00957485	0.0477379	1.54252	1	1
ENSMUSG00000066803	Vmn1r84	0.00957485	0.0477379	1.54252	1	1
ENSMUSG00000047515	BC049715	0.0287246	0.103432	1.54252	1	1
ENSMUSG00000004902	Slc25a18	0.00957485	0.0477379	1.54252	1	1
ENSMUSG00000049409	Prokr1	0.0287246	0.103432	1.54252	1	1
ENSMUSG00000063063	Ctnna2	0.00957485	0.0477379	1.54252	1	1
ENSMUSG00000000416	Cttnbp2	0.0287246	0.103432	1.54252	1	1
ENSMUSG00000062438	Adam1b	0.00957485	0.0477379	1.54252	1	1
ENSMUSG00000029361	Nos1	0.00957485	0.0477379	1.54252	1	1
ENSMUSG00000029410	Ppef2	0.00957485	0.0477379	1.54252	1	1
ENSMUSG00000049530	Clrn2	0.00957485	0.0477379	1.54252	1	1
ENSMUSG00000028972	Car6	0.00957485	0.0477379	1.54252	1	1
ENSMUSG00000028357	Kif12	0.00957485	0.0477379	1.54252	1	1
ENSMUSG00000098207	Arl14	0.00957485	0.0477379	1.54252	1	1
ENSMUSG00000010505	Myt1	0.00957485	0.0477379	1.54252	1	1
ENSMUSG00000042631	Xkr7	0.00957485	0.0477379	1.54252	1	1
ENSMUSG00000027360	Hdc	0.00957485	0.0477379	1.54252	1	1
ENSMUSG00000075159	Olfr1110	0.00957485	0.0477379	1.54252	1	1
ENSMUSG00000075170	Olfr1097	0.00957485	0.0477379	1.54252	1	1
ENSMUSG00000062651	H2al2a	0.00957485	0.0477379	1.54252	1	1
ENSMUSG00000026301	Iqca	0.00957485	0.0477379	1.54252	1	1
ENSMUSG00000060509	Xcr1	0.0382994	0.127301	1.5007	1	1
ENSMUSG00000048155	H2bfm	0.0191497	0.0716068	1.47213	1	1
ENSMUSG00000046049	Rp1l1	0.0191497	0.0716068	1.47213	1	1
ENSMUSG00000078926	Cdc20b	0.0191497	0.0716068	1.47213	1	1
ENSMUSG00000096537	Fam240b	0.0191497	0.0716068	1.47213	1	1
ENSMUSG00000037686	Aspg	0.0191497	0.0716068	1.47213	1	1
ENSMUSG00000044122	Proca1	0.0191497	0.0716068	1.47213	1	1
ENSMUSG00000052613	Pcdh15	0.0191497	0.0716068	1.47213	1	1
ENSMUSG00000032454	Rbp2	0.0191497	0.0716068	1.47213	1	1
ENSMUSG00000033409	Syce1l	0.0191497	0.0716068	1.47213	1	1
ENSMUSG00000039194	Rlbp1	0.0191497	0.0716068	1.47213	1	1
ENSMUSG00000034387	Ssu2	0.0191497	0.0716068	1.47213	1	1
ENSMUSG00000051076	Vtcn1	0.0191497	0.0716068	1.47213	1	1
ENSMUSG00000090817	Gm4450	0.0191497	0.0716068	1.47213	1	1
ENSMUSG00000033831	Fgb	0.0191497	0.0716068	1.47213	1	1
ENSMUSG00000027833	Shox2	0.0191497	0.0716068	1.47213	1	1
ENSMUSG00000027246	Ell3	0.0191497	0.0716068	1.47213	1	1
ENSMUSG00000061144	Spink12	0.0287246	0.0954757	1.4356	1	1
ENSMUSG00000067613	Krt83	0.0287246	0.0954757	1.4356	1	1
ENSMUSG00000035566	Pcdh17	0.0287246	0.0954757	1.4356	1	1
ENSMUSG00000042379	Esm1	0.0287246	0.0954757	1.4356	1	1
ENSMUSG00000021363	Mak	0.0287246	0.0954757	1.4356	1	1
ENSMUSG00000098132	Rassf10	0.0287246	0.0954757	1.4356	1	1
ENSMUSG00000000182	Fgf23	0.0287246	0.0954757	1.4356	1	1
ENSMUSG00000079563	Pglyrp2	0.0382994	0.119345	1.41324	1	1
ENSMUSG00000037463	Fbxo27	0.0382994	0.119345	1.41324	1	1
ENSMUSG00000030124	Lag3	0.0382994	0.119345	1.41324	1	1
ENSMUSG00000054905	Stfa3	0.067024	0.190951	1.37902	1	1
ENSMUSG00000041180	Hectd2	0.0765988	0.21482	1.37259	1	1
ENSMUSG00000031383	Dusp9	0.0382994	0.111388	1.32013	1	1
ENSMUSG00000076893	Traj37	0.0574491	0.159126	1.32013	1	1
ENSMUSG00000002068	Ccne1	0.0574491	0.159126	1.32013	1	1
ENSMUSG00000100505	Gm13283	0.0574491	0.159126	1.32013	1	1
ENSMUSG00000000402	Egfl6	0	0.0159126	1.32013	1	1
ENSMUSG00000062168	Ppef1	0.00957485	0.0397816	1.32013	1	1
ENSMUSG00000031298	Adgrg2	0.00957485	0.0397816	1.32013	1	1
ENSMUSG00000042433	Pih1h3b	0.00957485	0.0397816	1.32013	1	1
ENSMUSG00000072944	Nup62cl	0	0.0159126	1.32013	1	1
ENSMUSG00000071686	Tex13a	0	0.0159126	1.32013	1	1
ENSMUSG00000058252	Tcp11x2	0	0.0159126	1.32013	1	1
ENSMUSG00000072995	Cpxcr1	0.00957485	0.0397816	1.32013	1	1
ENSMUSG00000109368	Gm45015	0	0.0159126	1.32013	1	1
ENSMUSG00000033343	Magea4	0	0.0159126	1.32013	1	1
ENSMUSG00000060967	Etd	0.00957485	0.0397816	1.32013	1	1
ENSMUSG00000031170	Slc38a5	0.00957485	0.0397816	1.32013	1	1
ENSMUSG00000079258	Calhm1	0	0.0159126	1.32013	1	1
ENSMUSG00000090369	4933411K16Rik	0	0.0159126	1.32013	1	1
ENSMUSG00000067225	Cyp2c54	0	0.0159126	1.32013	1	1
ENSMUSG00000067242	Lgi1	0.00957485	0.0397816	1.32013	1	1
ENSMUSG00000045395	Olfr1499	0	0.0159126	1.32013	1	1
ENSMUSG00000060049	Olfr235	0	0.0159126	1.32013	1	1
ENSMUSG00000024678	Ms4a4d	0.0287246	0.0875194	1.32013	1	1
ENSMUSG00000038498	Catsper1	0.00957485	0.0397816	1.32013	1	1
ENSMUSG00000091055	Siglec15	0.0191497	0.0636505	1.32013	1	1
ENSMUSG00000025420	Katnal2	0.00957485	0.0397816	1.32013	1	1
ENSMUSG00000042816	Gpr151	0.00957485	0.0397816	1.32013	1	1
ENSMUSG00000103255	Pcdhac1	0.00957485	0.0397816	1.32013	1	1
ENSMUSG00000007440	Pcdha11	0	0.0159126	1.32013	1	1
ENSMUSG00000024354	Slc23a1	0.00957485	0.0397816	1.32013	1	1
ENSMUSG00000024430	Cabyr	0.0191497	0.0636505	1.32013	1	1
ENSMUSG00000045036	Tmem232	0.00957485	0.0397816	1.32013	1	1
ENSMUSG00000044279	Crb3	0.00957485	0.0397816	1.32013	1	1
ENSMUSG00000023945	Slc5a7	0	0.0159126	1.32013	1	1
ENSMUSG00000023999	Kif6	0.00957485	0.0397816	1.32013	1	1
ENSMUSG00000091043	Glyatl3	0	0.0159126	1.32013	1	1
ENSMUSG00000063994	Olfr120	0	0.0159126	1.32013	1	1
ENSMUSG00000064308	2410137M14Rik	0.00957485	0.0397816	1.32013	1	1
ENSMUSG00000024184	Pdia2	0.00957485	0.0397816	1.32013	1	1
ENSMUSG00000045744	Bricd5	0.00957485	0.0397816	1.32013	1	1
ENSMUSG00000090417	Vmn2r94	0	0.0159126	1.32013	1	1
ENSMUSG00000094396	Vmn2r124	0.00957485	0.0397816	1.32013	1	1
ENSMUSG00000092120	Vmn2r90	0	0.0159126	1.32013	1	1
ENSMUSG00000062480	Acat3	0.00957485	0.0397816	1.32013	1	1
ENSMUSG00000059632	Krtap8-1	0.00957485	0.0397816	1.32013	1	1
ENSMUSG00000091039	Krtap20-2	0.0191497	0.0636505	1.32013	1	1
ENSMUSG00000090951	Olfr181	0	0.0159126	1.32013	1	1
ENSMUSG00000041566	Tssk1	0.00957485	0.0397816	1.32013	1	1
ENSMUSG00000094806	Cyp2d10	0.0191497	0.0636505	1.32013	1	1
ENSMUSG00000022455	Wbp2nl	0.00957485	0.0397816	1.32013	1	1
ENSMUSG00000098678	Mroh6	0.0191497	0.0636505	1.32013	1	1
ENSMUSG00000022589	Cyp11b2	0.00957485	0.0397816	1.32013	1	1
ENSMUSG00000054409	Tmem74	0	0.0159126	1.32013	1	1
ENSMUSG00000025370	Cdh9	0.00957485	0.0397816	1.32013	1	1
ENSMUSG00000022149	C9	0	0.0159126	1.32013	1	1
ENSMUSG00000022155	Mroh2b	0.00957485	0.0397816	1.32013	1	1
ENSMUSG00000071262	Zfp957	0	0.0159126	1.32013	1	1
ENSMUSG00000022085	Pebp4	0	0.0159126	1.32013	1	1
ENSMUSG00000089840	Gm4491	0	0.0159126	1.32013	1	1
ENSMUSG00000076892	Traj38	0.0191497	0.0636505	1.32013	1	1
ENSMUSG00000059648	Rnase11	0.00957485	0.0397816	1.32013	1	1
ENSMUSG00000072145	BC061237	0.00957485	0.0397816	1.32013	1	1
ENSMUSG00000041044	Lrit1	0	0.0159126	1.32013	1	1
ENSMUSG00000096405	4930474N05Rik	0	0.0159126	1.32013	1	1
ENSMUSG00000084902	Gm281	0	0.0159126	1.32013	1	1
ENSMUSG00000021700	Rab3c	0	0.0159126	1.32013	1	1
ENSMUSG00000021478	Drd1	0	0.0159126	1.32013	1	1
ENSMUSG00000021415	4933417A18Rik	0	0.0159126	1.32013	1	1
ENSMUSG00000079049	Serpinb1c	0.00957485	0.0397816	1.32013	1	1
ENSMUSG00000062551	Prl2c1	0.00957485	0.0397816	1.32013	1	1
ENSMUSG00000115020	Vmn1r218	0.00957485	0.0397816	1.32013	1	1
ENSMUSG00000116057	Vmn1r216	0.00957485	0.0397816	1.32013	1	1
ENSMUSG00000051258	Olfr1362	0	0.0159126	1.32013	1	1
ENSMUSG00000072791	Abcb5	0	0.0159126	1.32013	1	1
ENSMUSG00000048562	Sp8	0.00957485	0.0397816	1.32013	1	1
ENSMUSG00000021098	4930447C04Rik	0	0.0159126	1.32013	1	1
ENSMUSG00000039321	Uts2r	0.00957485	0.0397816	1.32013	1	1
ENSMUSG00000040373	Cacng5	0	0.0159126	1.32013	1	1
ENSMUSG00000048013	Krt35	0.0287246	0.0875194	1.32013	1	1
ENSMUSG00000046474	Krtap4-16	0.00957485	0.0397816	1.32013	1	1
ENSMUSG00000018543	1700001P01Rik	0.00957485	0.0397816	1.32013	1	1
ENSMUSG00000051452	Gm11437	0	0.0159126	1.32013	1	1
ENSMUSG00000020702	Ccl1	0.00957485	0.0397816	1.32013	1	1
ENSMUSG00000070382	Olfr391-ps	0	0.0159126	1.32013	1	1
ENSMUSG00000063881	Olfr376	0.00957485	0.0397816	1.32013	1	1
ENSMUSG00000070388	Fbxo39	0	0.0159126	1.32013	1	1
ENSMUSG00000032921	Odf4	0.00957485	0.0397816	1.32013	1	1
ENSMUSG00000055775	Myh8	0	0.0159126	1.32013	1	1
ENSMUSG00000033196	Myh2	0	0.0159126	1.32013	1	1
ENSMUSG00000063549	Olfr322	0.00957485	0.0397816	1.32013	1	1
ENSMUSG00000044170	Olfr1384	0	0.0159126	1.32013	1	1
ENSMUSG00000046974	BC053393	0.00957485	0.0397816	1.32013	1	1
ENSMUSG00000049052	Olfr812	0.00957485	0.0397816	1.32013	1	1
ENSMUSG00000095401	Olfr804	0	0.0159126	1.32013	1	1
ENSMUSG00000046041	Olfr803	0	0.0159126	1.32013	1	1
ENSMUSG00000025383	Il23a	0.00957485	0.0397816	1.32013	1	1
ENSMUSG00000035948	Acss3	0.00957485	0.0397816	1.32013	1	1
ENSMUSG00000035383	Pmch	0	0.0159126	1.32013	1	1
ENSMUSG00000020226	Slc5a4b	0	0.0159126	1.32013	1	1
ENSMUSG00000003227	Edar	0	0.0159126	1.32013	1	1
ENSMUSG00000069708	Taar3	0.00957485	0.0397816	1.32013	1	1
ENSMUSG00000069712	4930444G20Rik	0.00957485	0.0397816	1.32013	1	1
ENSMUSG00000064065	Ipcef1	0	0.0159126	1.32013	1	1
ENSMUSG00000029530	Ccr9	0.00957485	0.0397816	1.32013	1	1
ENSMUSG00000079235	Ccdc13	0.0287246	0.0875194	1.32013	1	1
ENSMUSG00000041608	Entpd3	0.0191497	0.0636505	1.32013	1	1
ENSMUSG00000074028	Slc22a13	0	0.0159126	1.32013	1	1
ENSMUSG00000047257	Prss45	0	0.0159126	1.32013	1	1
ENSMUSG00000047237	Fbxw21	0	0.0159126	1.32013	1	1
ENSMUSG00000032310	Cyp1a2	0.00957485	0.0397816	1.32013	1	1
ENSMUSG00000056271	Lman1l	0.00957485	0.0397816	1.32013	1	1
ENSMUSG00000032257	Ankk1	0	0.0159126	1.32013	1	1
ENSMUSG00000056617	4931429L15Rik	0.00957485	0.0397816	1.32013	1	1
ENSMUSG00000047880	Cxcr5	0.00957485	0.0397816	1.32013	1	1
ENSMUSG00000040541	Tmem225	0	0.0159126	1.32013	1	1
ENSMUSG00000050853	Olfr958	0.00957485	0.0397816	1.32013	1	1
ENSMUSG00000070311	Olfr894	0	0.0159126	1.32013	1	1
ENSMUSG00000032033	Barx2	0.00957485	0.0397816	1.32013	1	1
ENSMUSG00000062868	Olfr830	0.00957485	0.0397816	1.32013	1	1
ENSMUSG00000025317	Car5a	0	0.0159126	1.32013	1	1
ENSMUSG00000031809	1700018B08Rik	0	0.0159126	1.32013	1	1
ENSMUSG00000031844	Hsd17b2	0.00957485	0.0397816	1.32013	1	1
ENSMUSG00000031919	Tmed6	0	0.0159126	1.32013	1	1
ENSMUSG00000013158	4933405L10Rik	0.0191497	0.0636505	1.32013	1	1
ENSMUSG00000079042	Apela	0	0.0159126	1.32013	1	1
ENSMUSG00000050190	Gm5346	0.00957485	0.0397816	1.32013	1	1
ENSMUSG00000071113	Mboat4	0.00957485	0.0397816	1.32013	1	1
ENSMUSG00000063932	Poteg	0.00957485	0.0397816	1.32013	1	1
ENSMUSG00000058568	Defb50	0	0.0159126	1.32013	1	1
ENSMUSG00000049008	BB014433	0	0.0159126	1.32013	1	1
ENSMUSG00000010435	Spaca7	0.00957485	0.0397816	1.32013	1	1
ENSMUSG00000079157	Fam155a	0.0191497	0.0636505	1.32013	1	1
ENSMUSG00000037541	Shank2	0.00957485	0.0397816	1.32013	1	1
ENSMUSG00000025500	Lmntd2	0.00957485	0.0397816	1.32013	1	1
ENSMUSG00000057997	Olfr541	0	0.0159126	1.32013	1	1
ENSMUSG00000048528	Nkx1-2	0.00957485	0.0397816	1.32013	1	1
ENSMUSG00000013668	4933402N03Rik	0.00957485	0.0397816	1.32013	1	1
ENSMUSG00000030730	Atp2a1	0	0.0159126	1.32013	1	1
ENSMUSG00000030877	Mfsd13b	0.00957485	0.0397816	1.32013	1	1
ENSMUSG00000030911	Zp2	0	0.0159126	1.32013	1	1
ENSMUSG00000030650	Tmc5	0	0.0159126	1.32013	1	1
ENSMUSG00000059077	Pth	0	0.0159126	1.32013	1	1
ENSMUSG00000094612	Olfr491	0.0191497	0.0636505	1.32013	1	1
ENSMUSG00000054236	Olfr481	0	0.0159126	1.32013	1	1
ENSMUSG00000063120	Olfr480	0	0.0159126	1.32013	1	1
ENSMUSG00000073896	Olfr716	0	0.0159126	1.32013	1	1
ENSMUSG00000062553	Olfr709-ps1	0	0.0159126	1.32013	1	1
ENSMUSG00000041885	Olfr680-ps1	0	0.0159126	1.32013	1	1
ENSMUSG00000073917	Olfr665	0	0.0159126	1.32013	1	1
ENSMUSG00000055643	Ubqln5	0.00957485	0.0397816	1.32013	1	1
ENSMUSG00000094520	Olfr635	0	0.0159126	1.32013	1	1
ENSMUSG00000073947	Olfr615	0.00957485	0.0397816	1.32013	1	1
ENSMUSG00000073949	Olfr606	0	0.0159126	1.32013	1	1
ENSMUSG00000078080	Olfr585	0	0.0159126	1.32013	1	1
ENSMUSG00000052785	Olfr573-ps1	0	0.0159126	1.32013	1	1
ENSMUSG00000042797	Aqp11	0.0478743	0.135257	1.32013	1	1
ENSMUSG00000050650	Mrgpra1	0.00957485	0.0397816	1.32013	1	1
ENSMUSG00000030834	Abcc6	0.0191497	0.0636505	1.32013	1	1
ENSMUSG00000030463	4933421I07Rik	0	0.0159126	1.32013	1	1
ENSMUSG00000094305	Scgb2b20	0.0287246	0.0875194	1.32013	1	1
ENSMUSG00000070705	Eid2b	0.0478743	0.135257	1.32013	1	1
ENSMUSG00000058741	Prr19	0	0.0159126	1.32013	1	1
ENSMUSG00000090762	Vmn2r56	0	0.0159126	1.32013	1	1
ENSMUSG00000095864	Vmn1r77	0.00957485	0.0397816	1.32013	1	1
ENSMUSG00000035228	Ccdc106	0.0191497	0.0636505	1.32013	1	1
ENSMUSG00000030303	Far2	0.00957485	0.0397816	1.32013	1	1
ENSMUSG00000072662	Mansc4	0.0191497	0.0636505	1.32013	1	1
ENSMUSG00000079263	Gm6614	0	0.0159126	1.32013	1	1
ENSMUSG00000059382	Tas2r120	0	0.0159126	1.32013	1	1
ENSMUSG00000033024	Klra9	0	0.0159126	1.32013	1	1
ENSMUSG00000030336	Cd27	0.0191497	0.0636505	1.32013	1	1
ENSMUSG00000040627	Aicda	0.00957485	0.0397816	1.32013	1	1
ENSMUSG00000072878	1700123L14Rik	0.00957485	0.0397816	1.32013	1	1
ENSMUSG00000057697	Vmn1r53	0	0.0159126	1.32013	1	1
ENSMUSG00000009145	Dqx1	0.0191497	0.0636505	1.32013	1	1
ENSMUSG00000030017	Reg3g	0	0.0159126	1.32013	1	1
ENSMUSG00000056197	4931417E11Rik	0.00957485	0.0397816	1.32013	1	1
ENSMUSG00000062905	Vmn1r32	0	0.0159126	1.32013	1	1
ENSMUSG00000071428	Vmn1r27	0	0.0159126	1.32013	1	1
ENSMUSG00000029813	Doxl1	0.00957485	0.0397816	1.32013	1	1
ENSMUSG00000029797	Sspo	0.00957485	0.0397816	1.32013	1	1
ENSMUSG00000058119	Gm5771	0	0.0159126	1.32013	1	1
ENSMUSG00000102802	Mgam2-ps	0.0191497	0.0636505	1.32013	1	1
ENSMUSG00000029660	Tex26	0.00957485	0.0397816	1.32013	1	1
ENSMUSG00000041468	Gpr12	0.00957485	0.0397816	1.32013	1	1
ENSMUSG00000070419	Cyp3a57	0	0.0159126	1.32013	1	1
ENSMUSG00000038770	Kpna7	0	0.0159126	1.32013	1	1
ENSMUSG00000039533	Mmd2	0.00957485	0.0397816	1.32013	1	1
ENSMUSG00000044017	Adgrd1	0.0765988	0.206864	1.32013	1	1
ENSMUSG00000046607	Hrk	0	0.0159126	1.32013	1	1
ENSMUSG00000053863	Mepe	0.00957485	0.0397816	1.32013	1	1
ENSMUSG00000096044	Gm16427	0.00957485	0.0397816	1.32013	1	1
ENSMUSG00000029195	Klb	0.00957485	0.0397816	1.32013	1	1
ENSMUSG00000053194	Cib4	0	0.0159126	1.32013	1	1
ENSMUSG00000038044	Cct8l1	0.00957485	0.0397816	1.32013	1	1
ENSMUSG00000029015	Slc26a5	0.00957485	0.0397816	1.32013	1	1
ENSMUSG00000023153	Tmem52	0	0.0159126	1.32013	1	1
ENSMUSG00000046637	Ttc34	0.00957485	0.0397816	1.32013	1	1
ENSMUSG00000029026	Trp73	0.00957485	0.0397816	1.32013	1	1
ENSMUSG00000070609	Aadacl4	0	0.0159126	1.32013	1	1
ENSMUSG00000037188	Grhl3	0.00957485	0.0397816	1.32013	1	1
ENSMUSG00000048003	Catsper4	0.00957485	0.0397816	1.32013	1	1
ENSMUSG00000002384	Bmp8b	0.00957485	0.0397816	1.32013	1	1
ENSMUSG00000028642	Tmem269	0.00957485	0.0397816	1.32013	1	1
ENSMUSG00000043383	Olfr1342	0.00957485	0.0397816	1.32013	1	1
ENSMUSG00000108127	Gm12845	0.00957485	0.0397816	1.32013	1	1
ENSMUSG00000028545	Bend5	0.0287246	0.0875194	1.32013	1	1
ENSMUSG00000008489	Elavl2	0.00957485	0.0397816	1.32013	1	1
ENSMUSG00000028351	Brinp1	0.0478743	0.135257	1.32013	1	1
ENSMUSG00000073834	Mup11	0	0.0159126	1.32013	1	1
ENSMUSG00000028280	Gabrr1	0.00957485	0.0397816	1.32013	1	1
ENSMUSG00000095139	Pou3f2	0.00957485	0.0397816	1.32013	1	1
ENSMUSG00000074344	Tmigd3	0.00957485	0.0397816	1.32013	1	1
ENSMUSG00000028137	Celf3	0.00957485	0.0397816	1.32013	1	1
ENSMUSG00000078657	Crnn	0	0.0159126	1.32013	1	1
ENSMUSG00000068890	Lce1a2	0	0.0159126	1.32013	1	1
ENSMUSG00000091175	9130204L05Rik	0	0.0159126	1.32013	1	1
ENSMUSG00000027762	Sucnr1	0.00957485	0.0397816	1.32013	1	1
ENSMUSG00000037737	Actrt3	0	0.0159126	1.32013	1	1
ENSMUSG00000063600	Egfem1	0	0.0159126	1.32013	1	1
ENSMUSG00000052468	Pmp2	0.00957485	0.0397816	1.32013	1	1
ENSMUSG00000038537	Mc3r	0.0191497	0.0636505	1.32013	1	1
ENSMUSG00000027670	Ocstamp	0.0191497	0.0636505	1.32013	1	1
ENSMUSG00000017740	Slc12a5	0.00957485	0.0397816	1.32013	1	1
ENSMUSG00000017733	Eppin	0.00957485	0.0397816	1.32013	1	1
ENSMUSG00000027596	a	0	0.0159126	1.32013	1	1
ENSMUSG00000027356	Fermt1	0.0191497	0.0636505	1.32013	1	1
ENSMUSG00000027229	Terb2	0.00957485	0.0397816	1.32013	1	1
ENSMUSG00000027245	Hypk	0.0191497	0.0636505	1.32013	1	1
ENSMUSG00000046110	Serinc4	0.00957485	0.0397816	1.32013	1	1
ENSMUSG00000046971	Pla2g4f	0	0.0159126	1.32013	1	1
ENSMUSG00000027297	Ltk	0	0.0159126	1.32013	1	1
ENSMUSG00000027355	Tmco5	0.00957485	0.0397816	1.32013	1	1
ENSMUSG00000109813	Olfr1279	0.00957485	0.0397816	1.32013	1	1
ENSMUSG00000074965	Olfr1277	0	0.0159126	1.32013	1	1
ENSMUSG00000055312	Them7	0.00957485	0.0397816	1.32013	1	1
ENSMUSG00000111715	Olfr1246	0.00957485	0.0397816	1.32013	1	1
ENSMUSG00000075155	Olfr1133	0.00957485	0.0397816	1.32013	1	1
ENSMUSG00000050772	Olfr1124	0	0.0159126	1.32013	1	1
ENSMUSG00000043274	Olfr1123	0.00957485	0.0397816	1.32013	1	1
ENSMUSG00000075164	Olfr1106	0.00957485	0.0397816	1.32013	1	1
ENSMUSG00000111689	Olfr1082	0	0.0159126	1.32013	1	1
ENSMUSG00000075204	Olfr1039	0	0.0159126	1.32013	1	1
ENSMUSG00000042796	Olfr1032	0.00957485	0.0397816	1.32013	1	1
ENSMUSG00000043892	Olfr1018	0.00957485	0.0397816	1.32013	1	1
ENSMUSG00000075210	Olfr1012	0	0.0159126	1.32013	1	1
ENSMUSG00000035295	Wdr38	0.00957485	0.0397816	1.32013	1	1
ENSMUSG00000083361	Olfr360	0	0.0159126	1.32013	1	1
ENSMUSG00000075380	Olfr355	0	0.0159126	1.32013	1	1
ENSMUSG00000026514	Cnih3	0.00957485	0.0397816	1.32013	1	1
ENSMUSG00000047048	Olfr432	0.00957485	0.0397816	1.32013	1	1
ENSMUSG00000058981	Olfr1406	0	0.0159126	1.32013	1	1
ENSMUSG00000098509	Rgs21	0.00957485	0.0397816	1.32013	1	1
ENSMUSG00000026420	Il24	0	0.0159126	1.32013	1	1
ENSMUSG00000026405	C4bp	0	0.0159126	1.32013	1	1
ENSMUSG00000094429	Gm19965	0	0.0159126	1.32013	1	1
ENSMUSG00000061616	Olfr12	0.0191497	0.0636505	1.32013	1	1
ENSMUSG00000063583	Olfr1410	0	0.0159126	1.32013	1	1
ENSMUSG00000079434	Neu2	0.00957485	0.0397816	1.32013	1	1
ENSMUSG00000038496	Slc19a3	0.00957485	0.0397816	1.32013	1	1
ENSMUSG00000026188	Tmem169	0.00957485	0.0397816	1.32013	1	1
ENSMUSG00000025777	Gdap1	0.00957485	0.0397816	1.32013	1	1
ENSMUSG00000051951	Xkr4	0	0.0159126	1.32013	1	1
ENSMUSG00000049303	Syt12	0.105323	0.270515	1.27948	1	1
ENSMUSG00000071266	Zfp946	0.0574491	0.15117	1.24974	1	1
ENSMUSG00000044678	Ly6k	0.0574491	0.15117	1.24974	1	1
ENSMUSG00000043110	Lrrn4	0.0574491	0.15117	1.24974	1	1
ENSMUSG00000095440	Fignl2	0.0478743	0.127301	1.23766	1	1
ENSMUSG00000057116	AF366264	0.0478743	0.127301	1.23766	1	1
ENSMUSG00000030699	Tbx6	0.0478743	0.127301	1.23766	1	1
ENSMUSG00000074607	Tox2	0.0478743	0.127301	1.23766	1	1
ENSMUSG00000004709	Cd244a	0.0478743	0.127301	1.23766	1	1
ENSMUSG00000036743	Psma8	0.0382994	0.103432	1.22059	1	1
ENSMUSG00000023972	Ptk7	0.0382994	0.103432	1.22059	1	1
ENSMUSG00000022997	Wnt1	0.0382994	0.103432	1.22059	1	1
ENSMUSG00000043673	Kcns3	0.0382994	0.103432	1.22059	1	1
ENSMUSG00000013483	Card14	0.0382994	0.103432	1.22059	1	1
ENSMUSG00000018387	Shroom1	0.0382994	0.103432	1.22059	1	1
ENSMUSG00000074272	Ceacam1	0.0382994	0.103432	1.22059	1	1
ENSMUSG00000059900	Tmem40	0.0382994	0.103432	1.22059	1	1
ENSMUSG00000083616	H2afb3	0.0287246	0.0795631	1.1946	1	1
ENSMUSG00000087141	Plcxd2	0.0287246	0.0795631	1.1946	1	1
ENSMUSG00000046006	Gapt	0.0287246	0.0795631	1.1946	1	1
ENSMUSG00000056379	Taar1	0.0287246	0.0795631	1.1946	1	1
ENSMUSG00000032356	Rasgrf1	0.0287246	0.0795631	1.1946	1	1
ENSMUSG00000018623	Mmp7	0.0287246	0.0795631	1.1946	1	1
ENSMUSG00000064125	Prr36	0.0287246	0.0795631	1.1946	1	1
ENSMUSG00000032942	Ucp3	0.0287246	0.0795631	1.1946	1	1
ENSMUSG00000094602	Vmn1r169	0.0287246	0.0795631	1.1946	1	1
ENSMUSG00000029695	Aass	0.0287246	0.0795631	1.1946	1	1
ENSMUSG00000067724	Gbx1	0.0287246	0.0795631	1.1946	1	1
ENSMUSG00000047518	Slfnl1	0.0287246	0.0795631	1.1946	1	1
ENSMUSG00000025931	Paqr8	0.0287246	0.0795631	1.1946	1	1
ENSMUSG00000054836	Elp6	0.0957485	0.230733	1.18262	1	1
ENSMUSG00000018451	6330403K07Rik	0.0574491	0.143214	1.17574	1	1
ENSMUSG00000053626	Tll1	0.0574491	0.143214	1.17574	1	1
ENSMUSG00000005800	Mmp8	0.0861737	0.206864	1.16812	1	1
ENSMUSG00000027574	Nkain4	0.0861737	0.206864	1.16812	1	1
ENSMUSG00000051224	Tceanc	0.0478743	0.119345	1.1502	1	1
ENSMUSG00000033717	Adra2a	0.0191497	0.0556942	1.1502	1	1
ENSMUSG00000024670	Cd6	0.0191497	0.0556942	1.1502	1	1
ENSMUSG00000024784	Gpha2	0.0191497	0.0556942	1.1502	1	1
ENSMUSG00000060534	Dcc	0.0191497	0.0556942	1.1502	1	1
ENSMUSG00000046610	Oacyl	0.0191497	0.0556942	1.1502	1	1
ENSMUSG00000103800	Pcdha8	0.0191497	0.0556942	1.1502	1	1
ENSMUSG00000054901	Arhgef33	0.0191497	0.0556942	1.1502	1	1
ENSMUSG00000096847	Tmem151b	0.0191497	0.0556942	1.1502	1	1
ENSMUSG00000062252	Lhfpl5	0.0191497	0.0556942	1.1502	1	1
ENSMUSG00000023828	Slc22a3	0.0191497	0.0556942	1.1502	1	1
ENSMUSG00000041247	Lamp3	0.0191497	0.0556942	1.1502	1	1
ENSMUSG00000047034	Ankrd33	0.0191497	0.0556942	1.1502	1	1
ENSMUSG00000001076	C1ql4	0.0191497	0.0556942	1.1502	1	1
ENSMUSG00000049653	Spatc1	0.0191497	0.0556942	1.1502	1	1
ENSMUSG00000050505	Pcdh20	0.0191497	0.0556942	1.1502	1	1
ENSMUSG00000021815	Mss51	0.0191497	0.0556942	1.1502	1	1
ENSMUSG00000098799	Trgj4	0.0191497	0.0556942	1.1502	1	1
ENSMUSG00000020583	Matn3	0.0191497	0.0556942	1.1502	1	1
ENSMUSG00000020734	Grin2c	0.0191497	0.0556942	1.1502	1	1
ENSMUSG00000020882	Cacnb1	0.0765988	0.182995	1.1502	1	1
ENSMUSG00000034031	Ccdc182	0.0191497	0.0556942	1.1502	1	1
ENSMUSG00000020839	Tmigd1	0.0191497	0.0556942	1.1502	1	1
ENSMUSG00000036117	Il5	0.0191497	0.0556942	1.1502	1	1
ENSMUSG00000064010	Dppa1	0.0191497	0.0556942	1.1502	1	1
ENSMUSG00000096747	Olfr823	0.0191497	0.0556942	1.1502	1	1
ENSMUSG00000063715	Olfr816	0.0191497	0.0556942	1.1502	1	1
ENSMUSG00000075045	Gm4981	0.0191497	0.0556942	1.1502	1	1
ENSMUSG00000022245	Skor1	0.0478743	0.119345	1.1502	1	1
ENSMUSG00000074452	Pate2	0.0191497	0.0556942	1.1502	1	1
ENSMUSG00000051238	Swsap1	0.0478743	0.119345	1.1502	1	1
ENSMUSG00000046844	Vat1l	0.0191497	0.0556942	1.1502	1	1
ENSMUSG00000064325	Hhip	0.0191497	0.0556942	1.1502	1	1
ENSMUSG00000031842	Pde4c	0.0191497	0.0556942	1.1502	1	1
ENSMUSG00000031552	Adam18	0.0191497	0.0556942	1.1502	1	1
ENSMUSG00000006567	Atp7b	0.0191497	0.0556942	1.1502	1	1
ENSMUSG00000069633	Pex11g	0.0478743	0.119345	1.1502	1	1
ENSMUSG00000073893	Olfr472	0.0191497	0.0556942	1.1502	1	1
ENSMUSG00000074004	B3gnt6	0.0191497	0.0556942	1.1502	1	1
ENSMUSG00000025789	St8sia2	0.0191497	0.0556942	1.1502	1	1
ENSMUSG00000095632	Vmn1r175	0.0191497	0.0556942	1.1502	1	1
ENSMUSG00000059654	Reg1	0.0191497	0.0556942	1.1502	1	1
ENSMUSG00000006143	Upk3bl	0.0191497	0.0556942	1.1502	1	1
ENSMUSG00000005373	Mlxipl	0.0191497	0.0556942	1.1502	1	1
ENSMUSG00000042216	Sgsm1	0.0191497	0.0556942	1.1502	1	1
ENSMUSG00000000411	Tssk3	0.0191497	0.0556942	1.1502	1	1
ENSMUSG00000028539	Artn	0.0191497	0.0556942	1.1502	1	1
ENSMUSG00000071000	Olfr155	0.0191497	0.0556942	1.1502	1	1
ENSMUSG00000063779	Chil4	0.0191497	0.0556942	1.1502	1	1
ENSMUSG00000051788	4930564D02Rik	0.0191497	0.0556942	1.1502	1	1
ENSMUSG00000028109	Hormad1	0.0191497	0.0556942	1.1502	1	1
ENSMUSG00000027674	Pex5l	0.0191497	0.0556942	1.1502	1	1
ENSMUSG00000027505	Fam209	0.0191497	0.0556942	1.1502	1	1
ENSMUSG00000043226	Olfr1009	0.0191497	0.0556942	1.1502	1	1
ENSMUSG00000026452	Syt2	0.0191497	0.0556942	1.1502	1	1
ENSMUSG00000034212	Ankmy1	0.0191497	0.0556942	1.1502	1	1
ENSMUSG00000026018	Ica1l	0.0191497	0.0556942	1.1502	1	1
ENSMUSG00000026070	Il18r1	0.0191497	0.0556942	1.1502	1	1
ENSMUSG00000070814	Zswim9	0.124473	0.286427	1.13726	1	1
ENSMUSG00000068263	Efcc1	0.067024	0.159126	1.12748	1	1
ENSMUSG00000024730	Ms4a8a	0.0382994	0.0954757	1.11368	1	1
ENSMUSG00000050945	Zfp438	0.0382994	0.0954757	1.11368	1	1
ENSMUSG00000045394	Epcam	0.0382994	0.0954757	1.11368	1	1
ENSMUSG00000007035	Msh5	0.0382994	0.0954757	1.11368	1	1
ENSMUSG00000047507	Baiap3	0.0382994	0.0954757	1.11368	1	1
ENSMUSG00000058246	Gm10037	0.0382994	0.0954757	1.11368	1	1
ENSMUSG00000040969	Arhgef38	0.0382994	0.0954757	1.11368	1	1
ENSMUSG00000030148	Clec4a2	0.0861737	0.198908	1.11368	1	1
ENSMUSG00000072875	Gpr27	0.0861737	0.198908	1.11368	1	1
ENSMUSG00000044827	Tlr1	0.0574491	0.135257	1.09773	1	1
ENSMUSG00000098488	Pla2g4b	0.0574491	0.135257	1.09773	1	1
ENSMUSG00000026333	Gin1	0.0574491	0.135257	1.09773	1	1
ENSMUSG00000030187	Klra2	0.114898	0.254602	1.07912	1	1
ENSMUSG00000068129	Cst7	0.114898	0.254602	1.07912	1	1
ENSMUSG00000043463	Rab9b	0.00957485	0.0318252	1.05709	1	1
ENSMUSG00000031212	Pgr15l	0.00957485	0.0318252	1.05709	1	1
ENSMUSG00000000003	Pbsn	0.00957485	0.0318252	1.05709	1	1
ENSMUSG00000073094	Smim9	0.00957485	0.0318252	1.05709	1	1
ENSMUSG00000046287	Pnma3	0.00957485	0.0318252	1.05709	1	1
ENSMUSG00000062170	Fmr1nb	0.00957485	0.0318252	1.05709	1	1
ENSMUSG00000046180	4930550L24Rik	0.00957485	0.0318252	1.05709	1	1
ENSMUSG00000053909	Rhox10	0.00957485	0.0318252	1.05709	1	1
ENSMUSG00000079642	Gm6268	0.00957485	0.0318252	1.05709	1	1
ENSMUSG00000023257	Cypt1	0.00957485	0.0318252	1.05709	1	1
ENSMUSG00000031173	Otc	0.00957485	0.0318252	1.05709	1	1
ENSMUSG00000046585	Cfap58	0.00957485	0.0318252	1.05709	1	1
ENSMUSG00000062314	Olfr1505	0.00957485	0.0318252	1.05709	1	1
ENSMUSG00000047207	Olfr1495	0.00957485	0.0318252	1.05709	1	1
ENSMUSG00000060878	Olfr1420	0.00957485	0.0318252	1.05709	1	1
ENSMUSG00000094584	Ms4a18	0.00957485	0.0318252	1.05709	1	1
ENSMUSG00000067872	Ccdc87	0.00957485	0.0318252	1.05709	1	1
ENSMUSG00000069372	Ctxn3	0.00957485	0.0318252	1.05709	1	1
ENSMUSG00000055095	Spink6	0.00957485	0.0318252	1.05709	1	1
ENSMUSG00000051050	Spink14	0.00957485	0.0318252	1.05709	1	1
ENSMUSG00000041923	Nol4	0.00957485	0.0318252	1.05709	1	1
ENSMUSG00000024227	Pdzph1	0.00957485	0.0318252	1.05709	1	1
ENSMUSG00000079492	Gm11127	0.00957485	0.0318252	1.05709	1	1
ENSMUSG00000054666	Olfr63	0.00957485	0.0318252	1.05709	1	1
ENSMUSG00000048602	Morc2b	0.00957485	0.0318252	1.05709	1	1
ENSMUSG00000045417	Vmn1r230	0.00957485	0.0318252	1.05709	1	1
ENSMUSG00000022809	Nr1i2	0.00957485	0.0318252	1.05709	1	1
ENSMUSG00000079620	Muc4	0.00957485	0.0318252	1.05709	1	1
ENSMUSG00000090777	Ccdc188	0.00957485	0.0318252	1.05709	1	1
ENSMUSG00000060311	Mucl1	0.00957485	0.0318252	1.05709	1	1
ENSMUSG00000067594	Krt77	0.00957485	0.0318252	1.05709	1	1
ENSMUSG00000046834	Krt1	0.00957485	0.0318252	1.05709	1	1
ENSMUSG00000052560	Cpne8	0.00957485	0.0318252	1.05709	1	1
ENSMUSG00000094112	9330182O14Rik	0.00957485	0.0318252	1.05709	1	1
ENSMUSG00000025557	Slc15a1	0.00957485	0.0318252	1.05709	1	1
ENSMUSG00000035067	Xkr6	0.00957485	0.0318252	1.05709	1	1
ENSMUSG00000075571	Defb30	0.00957485	0.0318252	1.05709	1	1
ENSMUSG00000022156	Gzme	0.00957485	0.0318252	1.05709	1	1
ENSMUSG00000076882	Traj49	0.00957485	0.0318252	1.05709	1	1
ENSMUSG00000021872	Rnase10	0.00957485	0.0318252	1.05709	1	1
ENSMUSG00000021790	Dydc1	0.00957485	0.0318252	1.05709	1	1
ENSMUSG00000021768	Dusp13	0.00957485	0.0318252	1.05709	1	1
ENSMUSG00000096284	Tcstv1	0.00957485	0.0318252	1.05709	1	1
ENSMUSG00000021696	Elovl7	0.00957485	0.0318252	1.05709	1	1
ENSMUSG00000021647	Cartpt	0.00957485	0.0318252	1.05709	1	1
ENSMUSG00000055341	Zfp457	0.00957485	0.0318252	1.05709	1	1
ENSMUSG00000056223	Spata31	0.00957485	0.0318252	1.05709	1	1
ENSMUSG00000069270	Hist1h2ac	0.00957485	0.0318252	1.05709	1	1
ENSMUSG00000053216	Btn2a2	0.00957485	0.0318252	1.05709	1	1
ENSMUSG00000099787	Vmn1r192	0.00957485	0.0318252	1.05709	1	1
ENSMUSG00000045109	Krtap4-7	0.00957485	0.0318252	1.05709	1	1
ENSMUSG00000064165	Krt39	0.00957485	0.0318252	1.05709	1	1
ENSMUSG00000038560	Sp6	0.00957485	0.0318252	1.05709	1	1
ENSMUSG00000017344	Vtn	0.00957485	0.0318252	1.05709	1	1
ENSMUSG00000049041	Olfr398	0.00957485	0.0318252	1.05709	1	1
ENSMUSG00000069855	Slc47a2	0.00957485	0.0318252	1.05709	1	1
ENSMUSG00000043880	Olfr323	0.00957485	0.0318252	1.05709	1	1
ENSMUSG00000069421	Olfr810	0.00957485	0.0318252	1.05709	1	1
ENSMUSG00000071065	Olfr806	0.00957485	0.0318252	1.05709	1	1
ENSMUSG00000020317	Theg	0.00957485	0.0318252	1.05709	1	1
ENSMUSG00000091381	Vmn2r83	0.00957485	0.0318252	1.05709	1	1
ENSMUSG00000063216	Olfr1351	0.00957485	0.0318252	1.05709	1	1
ENSMUSG00000112653	Gm36176	0.00957485	0.0318252	1.05709	1	1
ENSMUSG00000009114	2610028H24Rik	0.00957485	0.0318252	1.05709	1	1
ENSMUSG00000062074	Ccn6	0.00957485	0.0318252	1.05709	1	1
ENSMUSG00000090298	Sult3a2	0.00957485	0.0318252	1.05709	1	1
ENSMUSG00000019785	Clvs2	0.00957485	0.0318252	1.05709	1	1
ENSMUSG00000019772	Vip	0.00957485	0.0318252	1.05709	1	1
ENSMUSG00000032346	Ooep	0.00957485	0.0318252	1.05709	1	1
ENSMUSG00000036030	Prtg	0.00957485	0.0318252	1.05709	1	1
ENSMUSG00000051243	Islr2	0.00957485	0.0318252	1.05709	1	1
ENSMUSG00000060583	Olfr881	0.00957485	0.0318252	1.05709	1	1
ENSMUSG00000023093	Pate12	0.00957485	0.0318252	1.05709	1	1
ENSMUSG00000047980	Pate5	0.00957485	0.0318252	1.05709	1	1
ENSMUSG00000039632	Ccdc151	0.00957485	0.0318252	1.05709	1	1
ENSMUSG00000058659	Olfr58	0.00957485	0.0318252	1.05709	1	1
ENSMUSG00000051160	Olfr853	0.00957485	0.0318252	1.05709	1	1
ENSMUSG00000059821	Olfr847	0.00957485	0.0318252	1.05709	1	1
ENSMUSG00000031766	Slc12a3	0.00957485	0.0318252	1.05709	1	1
ENSMUSG00000031603	Fgf20	0.00957485	0.0318252	1.05709	1	1
ENSMUSG00000017049	Ccdc70	0.00957485	0.0318252	1.05709	1	1
ENSMUSG00000082976	Gm15056	0.00957485	0.0318252	1.05709	1	1
ENSMUSG00000050756	Defb6	0.00957485	0.0318252	1.05709	1	1
ENSMUSG00000061847	Defb39	0.00957485	0.0318252	1.05709	1	1
ENSMUSG00000031509	1700016D06Rik	0.00957485	0.0318252	1.05709	1	1
ENSMUSG00000044701	Il27	0.00957485	0.0318252	1.05709	1	1
ENSMUSG00000030887	Pdzd9	0.00957485	0.0318252	1.05709	1	1
ENSMUSG00000062017	Abca14	0.00957485	0.0318252	1.05709	1	1
ENSMUSG00000110253	Olfr495	0.00957485	0.0318252	1.05709	1	1
ENSMUSG00000073897	Olfr17	0.00957485	0.0318252	1.05709	1	1
ENSMUSG00000056782	Olfr667	0.00957485	0.0318252	1.05709	1	1
ENSMUSG00000070421	Olfr658	0.00957485	0.0318252	1.05709	1	1
ENSMUSG00000047544	Olfr616	0.00957485	0.0318252	1.05709	1	1
ENSMUSG00000073952	Olfr597	0.00957485	0.0318252	1.05709	1	1
ENSMUSG00000073966	Olfr561	0.00957485	0.0318252	1.05709	1	1
ENSMUSG00000073972	Olfr553	0.00957485	0.0318252	1.05709	1	1
ENSMUSG00000070459	Olfr290	0.00957485	0.0318252	1.05709	1	1
ENSMUSG00000030518	Fam189a1	0.00957485	0.0318252	1.05709	1	1
ENSMUSG00000050425	Mrgprb2	0.00957485	0.0318252	1.05709	1	1
ENSMUSG00000030492	Slc7a9	0.00957485	0.0318252	1.05709	1	1
ENSMUSG00000059206	Vmn1r71	0.00957485	0.0318252	1.05709	1	1
ENSMUSG00000117863	Vmn1r61	0.00957485	0.0318252	1.05709	1	1
ENSMUSG00000071158	Gm156	0.00957485	0.0318252	1.05709	1	1
ENSMUSG00000053391	Olfr211	0.00957485	0.0318252	1.05709	1	1
ENSMUSG00000034063	4930590J08Rik	0.00957485	0.0318252	1.05709	1	1
ENSMUSG00000052581	Lrrtm4	0.00957485	0.0318252	1.05709	1	1
ENSMUSG00000076535	Igkv1-88	0.00957485	0.0318252	1.05709	1	1
ENSMUSG00000018656	Tcaf3	0.00957485	0.0318252	1.05709	1	1
ENSMUSG00000029866	Kel	0.00957485	0.0318252	1.05709	1	1
ENSMUSG00000046192	Iqub	0.00957485	0.0318252	1.05709	1	1
ENSMUSG00000002588	Pon1	0.00957485	0.0318252	1.05709	1	1
ENSMUSG00000034219	2025-09-14	0.00957485	0.0318252	1.05709	1	1
ENSMUSG00000033615	Cplx1	0.00957485	0.0318252	1.05709	1	1
ENSMUSG00000089798	1700028K03Rik	0.00957485	0.0318252	1.05709	1	1
ENSMUSG00000064156	Prol1	0.00957485	0.0318252	1.05709	1	1
ENSMUSG00000029280	Smr3a	0.00957485	0.0318252	1.05709	1	1
ENSMUSG00000035780	Ugt2a3	0.00957485	0.0318252	1.05709	1	1
ENSMUSG00000029260	Ugt2b34	0.00957485	0.0318252	1.05709	1	1
ENSMUSG00000029212	Gabrb1	0.00957485	0.0318252	1.05709	1	1
ENSMUSG00000090061	Nwd2	0.00957485	0.0318252	1.05709	1	1
ENSMUSG00000084346	Cyp4a30b	0.00957485	0.0318252	1.05709	1	1
ENSMUSG00000066137	Gm11487	0.00957485	0.0318252	1.05709	1	1
ENSMUSG00000028415	Spink4	0.00957485	0.0318252	1.05709	1	1
ENSMUSG00000028264	Spaca1	0.00957485	0.0318252	1.05709	1	1
ENSMUSG00000078772	Gm12353	0.00957485	0.0318252	1.05709	1	1
ENSMUSG00000050150	Slc9b1	0.00957485	0.0318252	1.05709	1	1
ENSMUSG00000027973	1700006A11Rik	0.00957485	0.0318252	1.05709	1	1
ENSMUSG00000046317	BC107364	0.00957485	0.0318252	1.05709	1	1
ENSMUSG00000027912	Lce1m	0.00957485	0.0318252	1.05709	1	1
ENSMUSG00000054325	Lce3a	0.00957485	0.0318252	1.05709	1	1
ENSMUSG00000042124	Lce1f	0.00957485	0.0318252	1.05709	1	1
ENSMUSG00000074435	Smcp	0.00957485	0.0318252	1.05709	1	1
ENSMUSG00000027925	Sprr2j-ps	0.00957485	0.0318252	1.05709	1	1
ENSMUSG00000056544	Defb21	0.00957485	0.0318252	1.05709	1	1
ENSMUSG00000033156	Cst10	0.00957485	0.0318252	1.05709	1	1
ENSMUSG00000027403	Tgm6	0.00957485	0.0318252	1.05709	1	1
ENSMUSG00000075069	Olfr1264	0.00957485	0.0318252	1.05709	1	1
ENSMUSG00000099486	Olfr1228	0.00957485	0.0318252	1.05709	1	1
ENSMUSG00000059205	Olfr1130	0.00957485	0.0318252	1.05709	1	1
ENSMUSG00000075215	Olfr1000	0.00957485	0.0318252	1.05709	1	1
ENSMUSG00000026834	Acvr1c	0.00957485	0.0318252	1.05709	1	1
ENSMUSG00000036449	Lcn8	0.00957485	0.0318252	1.05709	1	1
ENSMUSG00000026983	Il1f5	0.00957485	0.0318252	1.05709	1	1
ENSMUSG00000037683	Armc3	0.00957485	0.0318252	1.05709	1	1
ENSMUSG00000026726	Cubn	0.00957485	0.0318252	1.05709	1	1
ENSMUSG00000026644	Acbd7	0.00957485	0.0318252	1.05709	1	1
ENSMUSG00000045381	Olfr433	0.00957485	0.0318252	1.05709	1	1
ENSMUSG00000095576	Fmo6	0.00957485	0.0318252	1.05709	1	1
ENSMUSG00000006007	Pdc	0.00957485	0.0318252	1.05709	1	1
ENSMUSG00000026432	Avpr1b	0.00957485	0.0318252	1.05709	1	1
ENSMUSG00000058665	En1	0.00957485	0.0318252	1.05709	1	1
ENSMUSG00000049608	Gpr55	0.00957485	0.0318252	1.05709	1	1
ENSMUSG00000053153	Spag16	0.00957485	0.0318252	1.05709	1	1
ENSMUSG00000026100	Mstn	0.00957485	0.0318252	1.05709	1	1
ENSMUSG00000047343	Mettl21c	0.00957485	0.0318252	1.05709	1	1
ENSMUSG00000085079	Khdc1b	0.00957485	0.0318252	1.05709	1	1
ENSMUSG00000031245	Hmgn5	0.0287246	0.0716068	1.05709	1	1
ENSMUSG00000079508	Apoo	0.0287246	0.0716068	1.05709	1	1
ENSMUSG00000061126	Cyp4f39	0.0478743	0.111388	1.05709	1	1
ENSMUSG00000049548	Krt82	0.0287246	0.0716068	1.05709	1	1
ENSMUSG00000072664	Ugt3a1	0.0287246	0.0716068	1.05709	1	1
ENSMUSG00000045731	Pnoc	0.0287246	0.0716068	1.05709	1	1
ENSMUSG00000034912	Mdga2	0.0287246	0.0716068	1.05709	1	1
ENSMUSG00000078653	Cntd1	0.0287246	0.0716068	1.05709	1	1
ENSMUSG00000000982	Ccl3	0.143623	0.310296	1.05709	1	1
ENSMUSG00000038224	Serpinf2	0.0287246	0.0716068	1.05709	1	1
ENSMUSG00000032446	Eomes	0.0287246	0.0716068	1.05709	1	1
ENSMUSG00000060212	Pcnx2	0.0287246	0.0716068	1.05709	1	1
ENSMUSG00000057092	Fxyd3	0.0287246	0.0716068	1.05709	1	1
ENSMUSG00000053198	Prx	0.067024	0.15117	1.05709	1	1
ENSMUSG00000046080	Clec9a	0.0861737	0.190951	1.05709	1	1
ENSMUSG00000015652	Steap1	0.0287246	0.0716068	1.05709	1	1
ENSMUSG00000055210	Foxd2	0.0478743	0.111388	1.05709	1	1
ENSMUSG00000040478	Prdm13	0.0287246	0.0716068	1.05709	1	1
ENSMUSG00000023151	Lrrc69	0.0287246	0.0716068	1.05709	1	1
ENSMUSG00000051278	Zgrf1	0.0478743	0.111388	1.05709	1	1
ENSMUSG00000027870	Hao2	0.0287246	0.0716068	1.05709	1	1
ENSMUSG00000038567	Cyp24a1	0.0287246	0.0716068	1.05709	1	1
ENSMUSG00000078949	R3hdml	0.0287246	0.0716068	1.05709	1	1
ENSMUSG00000074665	Bpifb4	0.0287246	0.0716068	1.05709	1	1
ENSMUSG00000044249	Defb29	0.0287246	0.0716068	1.05709	1	1
ENSMUSG00000050468	Astl	0.0287246	0.0716068	1.05709	1	1
ENSMUSG00000040321	Zfp770	0.0861737	0.190951	1.05709	1	1
ENSMUSG00000057378	Ryr3	0.0287246	0.0716068	1.05709	1	1
ENSMUSG00000026073	Il1r2	0.0478743	0.111388	1.05709	1	1
ENSMUSG00000076871	Trdj2	0.134048	0.286427	1.03773	1	1
ENSMUSG00000049285	Mblac1	0.114898	0.246646	1.03472	1	1
ENSMUSG00000091405	Hist2h4	0.0957485	0.206864	1.03062	1	1
ENSMUSG00000024371	C2	0.124473	0.262558	1.01527	1	1
ENSMUSG00000076914	Traj15	0.0574491	0.127301	1.01527	1	1
ENSMUSG00000013974	Mcemp1	0.0574491	0.127301	1.01527	1	1
ENSMUSG00000048216	Gpr85	0.0574491	0.127301	1.01527	1	1
ENSMUSG00000039683	Sdk1	0.0574491	0.127301	1.01527	1	1
ENSMUSG00000056260	Lrif1	0.0574491	0.127301	1.01527	1	1
ENSMUSG00000032094	Cd3d	0.172347	0.358034	1.0108	1	1
ENSMUSG00000079534	Gm5640	0.0382994	0.0875194	0.998199	1	1
ENSMUSG00000038903	Ccdc68	0.0382994	0.0875194	0.998199	1	1
ENSMUSG00000047033	Pcdhb15	0.0382994	0.0875194	0.998199	1	1
ENSMUSG00000068227	Il2rb	0.0382994	0.0875194	0.998199	1	1
ENSMUSG00000037617	Spag1	0.0382994	0.0875194	0.998199	1	1
ENSMUSG00000076889	Traj41	0.0382994	0.0875194	0.998199	1	1
ENSMUSG00000021692	Dimt1	0.0382994	0.0875194	0.998199	1	1
ENSMUSG00000042320	Prox2	0.0382994	0.0875194	0.998199	1	1
ENSMUSG00000020151	Ptprr	0.0382994	0.0875194	0.998199	1	1
ENSMUSG00000019828	Grm1	0.0382994	0.0875194	0.998199	1	1
ENSMUSG00000073856	Iqck	0.0382994	0.0875194	0.998199	1	1
ENSMUSG00000059128	Ifnl2	0.0382994	0.0875194	0.998199	1	1
ENSMUSG00000034438	Gbp8	0.0382994	0.0875194	0.998199	1	1
ENSMUSG00000028071	Sh2d2a	0.0382994	0.0875194	0.998199	1	1
ENSMUSG00000074577	Ripor3	0.0382994	0.0875194	0.998199	1	1
ENSMUSG00000001998	Ap4e1	0.0382994	0.0875194	0.998199	1	1
ENSMUSG00000049598	Vsig8	0.0382994	0.0875194	0.998199	1	1
ENSMUSG00000041782	Lad1	0.0382994	0.0875194	0.998199	1	1
ENSMUSG00000094958	3110021N24Rik	0.0861737	0.182995	0.998199	1	1
ENSMUSG00000046761	Fam83h	0.067024	0.143214	0.983092	1	1
ENSMUSG00000059412	Fxyd2	0.143623	0.294384	0.983092	1	1
ENSMUSG00000078779	Zfp59	0.067024	0.143214	0.983092	1	1
ENSMUSG00000062519	Zfp398	0.143623	0.294384	0.983092	1	1
ENSMUSG00000029378	Areg	0.067024	0.143214	0.983092	1	1
ENSMUSG00000023966	Rsph9	0.0957485	0.198908	0.976172	1	1
ENSMUSG00000047446	Arl4a	0.0957485	0.198908	0.976172	1	1
ENSMUSG00000048521	Cxcr6	0.0957485	0.198908	0.976172	1	1
ENSMUSG00000034105	Meak7	0.0957485	0.198908	0.976172	1	1
ENSMUSG00000068523	Gng5	0.0957485	0.198908	0.976172	1	1
ENSMUSG00000057058	Skap1	0.124473	0.254602	0.972203	1	1
ENSMUSG00000031758	Cdyl2	0.124473	0.254602	0.972203	1	1
ENSMUSG00000030088	Aldh1l1	0.124473	0.254602	0.972203	1	1
ENSMUSG00000006154	Eps8l1	0.181922	0.36599	0.967825	1	1
ENSMUSG00000028965	Tnfrsf9	0.0765988	0.159126	0.957557	1	1
ENSMUSG00000038879	Nipal2	0.134048	0.270515	0.957557	1	1
ENSMUSG00000058670	4932411N23Rik	0.0191497	0.0477379	0.957557	1	1
ENSMUSG00000062564	Tex28	0.0191497	0.0477379	0.957557	1	1
ENSMUSG00000079845	Xlr4a	0.0191497	0.0477379	0.957557	1	1
ENSMUSG00000045052	Prlhr	0.0191497	0.0477379	0.957557	1	1
ENSMUSG00000056078	Lipm	0.0191497	0.0477379	0.957557	1	1
ENSMUSG00000024768	Lipf	0.0191497	0.0477379	0.957557	1	1
ENSMUSG00000024863	Mbl2	0.0191497	0.0477379	0.957557	1	1
ENSMUSG00000042372	Dmrt3	0.0191497	0.0477379	0.957557	1	1
ENSMUSG00000024910	Ctsw	0.0478743	0.103432	0.957557	1	1
ENSMUSG00000024857	Cabp2	0.0191497	0.0477379	0.957557	1	1
ENSMUSG00000117694	Snhg4	0.0191497	0.0477379	0.957557	1	1
ENSMUSG00000095377	Olfr91	0.0191497	0.0477379	0.957557	1	1
ENSMUSG00000013766	Ly6g6e	0.0191497	0.0477379	0.957557	1	1
ENSMUSG00000041062	Mslnl	0.0191497	0.0477379	0.957557	1	1
ENSMUSG00000048992	Prss32	0.0191497	0.0477379	0.957557	1	1
ENSMUSG00000091805	Vmn2r108	0.0191497	0.0477379	0.957557	1	1
ENSMUSG00000045350	Fam186a	0.0191497	0.0477379	0.957557	1	1
ENSMUSG00000037579	Kcnh3	0.0191497	0.0477379	0.957557	1	1
ENSMUSG00000096852	Cyp2d12	0.0191497	0.0477379	0.957557	1	1
ENSMUSG00000032988	Slc16a8	0.0191497	0.0477379	0.957557	1	1
ENSMUSG00000091694	Apol11b	0.0191497	0.0477379	0.957557	1	1
ENSMUSG00000055717	Slain1	0.0191497	0.0477379	0.957557	1	1
ENSMUSG00000076926	Traj2	0.0191497	0.0477379	0.957557	1	1
ENSMUSG00000076917	Traj12	0.0478743	0.103432	0.957557	1	1
ENSMUSG00000063867	Olfr1511	0.0191497	0.0477379	0.957557	1	1
ENSMUSG00000095653	Gm21818	0.0191497	0.0477379	0.957557	1	1
ENSMUSG00000074715	Ccl28	0.0191497	0.0477379	0.957557	1	1
ENSMUSG00000048904	Neurog1	0.0191497	0.0477379	0.957557	1	1
ENSMUSG00000021403	Serpinb9b	0.0478743	0.103432	0.957557	1	1
ENSMUSG00000038891	Prl3b1	0.0191497	0.0477379	0.957557	1	1
ENSMUSG00000076745	Tcrg-V4	0.0191497	0.0477379	0.957557	1	1
ENSMUSG00000011171	Vipr2	0.0191497	0.0477379	0.957557	1	1
ENSMUSG00000054383	Pnma1	0.0191497	0.0477379	0.957557	1	1
ENSMUSG00000020562	Efcab10	0.0191497	0.0477379	0.957557	1	1
ENSMUSG00000069588	Gm11733	0.0191497	0.0477379	0.957557	1	1
ENSMUSG00000020617	1700012B07Rik	0.0191497	0.0477379	0.957557	1	1
ENSMUSG00000048217	Nags	0.0191497	0.0477379	0.957557	1	1
ENSMUSG00000045471	Hcrt	0.0191497	0.0477379	0.957557	1	1
ENSMUSG00000078252	Krtap17-1	0.0191497	0.0477379	0.957557	1	1
ENSMUSG00000001510	Dlx3	0.0191497	0.0477379	0.957557	1	1
ENSMUSG00000075610	Tmem92	0.0191497	0.0477379	0.957557	1	1
ENSMUSG00000000805	Car4	0.0191497	0.0477379	0.957557	1	1
ENSMUSG00000050087	Cby3	0.0191497	0.0477379	0.957557	1	1
ENSMUSG00000051062	Fbll1	0.0191497	0.0477379	0.957557	1	1
ENSMUSG00000069911	Insyn2b	0.0191497	0.0477379	0.957557	1	1
ENSMUSG00000019893	Ros1	0.0191497	0.0477379	0.957557	1	1
ENSMUSG00000078452	Raet1d	0.0191497	0.0477379	0.957557	1	1
ENSMUSG00000019982	Myb	0.0191497	0.0477379	0.957557	1	1
ENSMUSG00000066383	Iqcf1	0.0191497	0.0477379	0.957557	1	1
ENSMUSG00000074139	1700057G04Rik	0.0191497	0.0477379	0.957557	1	1
ENSMUSG00000007908	Hmgcll1	0.0191497	0.0477379	0.957557	1	1
ENSMUSG00000109372	Gm19410	0.0191497	0.0477379	0.957557	1	1
ENSMUSG00000038745	Nlrp6	0.0191497	0.0477379	0.957557	1	1
ENSMUSG00000038801	Scgb1c1	0.0191497	0.0477379	0.957557	1	1
ENSMUSG00000063582	Olfr666	0.0191497	0.0477379	0.957557	1	1
ENSMUSG00000066272	Olfr559	0.0191497	0.0477379	0.957557	1	1
ENSMUSG00000039391	Ccdc81	0.0191497	0.0477379	0.957557	1	1
ENSMUSG00000091205	Vmn2r71	0.0191497	0.0477379	0.957557	1	1
ENSMUSG00000030827	Fgf21	0.0191497	0.0477379	0.957557	1	1
ENSMUSG00000003872	Lin7b	0.0191497	0.0477379	0.957557	1	1
ENSMUSG00000039257	Vstm2b	0.0191497	0.0477379	0.957557	1	1
ENSMUSG00000044453	Ffar1	0.0191497	0.0477379	0.957557	1	1
ENSMUSG00000108367	Gm4881	0.0191497	0.0477379	0.957557	1	1
ENSMUSG00000117477	Gm50092	0.0191497	0.0477379	0.957557	1	1
ENSMUSG00000030380	Mzf1	0.0478743	0.103432	0.957557	1	1
ENSMUSG00000035177	Nlrp2	0.0191497	0.0477379	0.957557	1	1
ENSMUSG00000056926	Tas2r113	0.0191497	0.0477379	0.957557	1	1
ENSMUSG00000067599	Klra7	0.0191497	0.0477379	0.957557	1	1
ENSMUSG00000000183	Fgf6	0.0191497	0.0477379	0.957557	1	1
ENSMUSG00000073043	Atoh1	0.0191497	0.0477379	0.957557	1	1
ENSMUSG00000005503	Evx1	0.0191497	0.0477379	0.957557	1	1
ENSMUSG00000029811	Aoc1	0.0191497	0.0477379	0.957557	1	1
ENSMUSG00000054431	Olfr450	0.0191497	0.0477379	0.957557	1	1
ENSMUSG00000029706	Pax4	0.0191497	0.0477379	0.957557	1	1
ENSMUSG00000029516	Cit	0.0191497	0.0477379	0.957557	1	1
ENSMUSG00000029372	Ppbp	0.0191497	0.0477379	0.957557	1	1
ENSMUSG00000062545	Tlr12	0.0478743	0.103432	0.957557	1	1
ENSMUSG00000043698	Olfr62	0.0191497	0.0477379	0.957557	1	1
ENSMUSG00000048626	Klf17	0.0191497	0.0477379	0.957557	1	1
ENSMUSG00000033948	Zswim5	0.0191497	0.0477379	0.957557	1	1
ENSMUSG00000028519	Dab1	0.0191497	0.0477379	0.957557	1	1
ENSMUSG00000028240	Cyp7a1	0.0191497	0.0477379	0.957557	1	1
ENSMUSG00000004038	Gstm3	0.0191497	0.0477379	0.957557	1	1
ENSMUSG00000044313	Mab21l3	0.0191497	0.0477379	0.957557	1	1
ENSMUSG00000027720	Il2	0.0191497	0.0477379	0.957557	1	1
ENSMUSG00000027643	Ghrh	0.0191497	0.0477379	0.957557	1	1
ENSMUSG00000027597	Ahcy	0.0191497	0.0477379	0.957557	1	1
ENSMUSG00000027444	Cstdc1	0.0191497	0.0477379	0.957557	1	1
ENSMUSG00000027233	Patl2	0.0191497	0.0477379	0.957557	1	1
ENSMUSG00000045106	Ccdc73	0.0191497	0.0477379	0.957557	1	1
ENSMUSG00000057735	Olfr1185-ps1	0.0191497	0.0477379	0.957557	1	1
ENSMUSG00000079324	4932414N04Rik	0.0191497	0.0477379	0.957557	1	1
ENSMUSG00000059251	Olfr345	0.0191497	0.0477379	0.957557	1	1
ENSMUSG00000047356	Lcn10	0.0191497	0.0477379	0.957557	1	1
ENSMUSG00000059149	Mfsd4a	0.0191497	0.0477379	0.957557	1	1
ENSMUSG00000026312	Cdh7	0.0191497	0.0477379	0.957557	1	1
ENSMUSG00000054976	Nyap2	0.0191497	0.0477379	0.957557	1	1
ENSMUSG00000044429	Cryga	0.0191497	0.0477379	0.957557	1	1
ENSMUSG00000045515	Pou3f3	0.0191497	0.0477379	0.957557	1	1
ENSMUSG00000026063	Pih1d3	0.0191497	0.0477379	0.957557	1	1
ENSMUSG00000025927	Tfap2b	0.0191497	0.0477379	0.957557	1	1
ENSMUSG00000014164	Klhl3	0.0861737	0.175039	0.936798	1	1
ENSMUSG00000024799	Tm7sf2	0.153198	0.30234	0.933104	1	1
ENSMUSG00000024292	Cyp4f14	0.0574491	0.119345	0.927809	1	1
ENSMUSG00000076888	Traj42	0.0574491	0.119345	0.927809	1	1
ENSMUSG00000115483	Gm9732	0.0574491	0.119345	0.927809	1	1
ENSMUSG00000000301	Pemt	0.0574491	0.119345	0.927809	1	1
ENSMUSG00000052783	Grk4	0.0574491	0.119345	0.927809	1	1
ENSMUSG00000028741	Mrto4	0.0574491	0.119345	0.927809	1	1
ENSMUSG00000042845	Wfdc12	0.0574491	0.119345	0.927809	1	1
ENSMUSG00000026890	Lhx6	0.0574491	0.119345	0.927809	1	1
ENSMUSG00000066232	Ipo7	0.0957485	0.190951	0.919589	1	1
ENSMUSG00000039754	Alkbh4	0.134048	0.262558	0.915736	1	1
ENSMUSG00000024245	Tmem178	0.258521	0.493291	0.905089	1	1
ENSMUSG00000069206	Zfp874a	0.181922	0.350078	0.905089	1	1
ENSMUSG00000105993	Tex13c2	0.0287246	0.0636505	0.905089	1	1
ENSMUSG00000044719	E230025N22Rik	0.0287246	0.0636505	0.905089	1	1
ENSMUSG00000035435	Abca17	0.0287246	0.0636505	0.905089	1	1
ENSMUSG00000063234	Gpr84	0.105323	0.206864	0.905089	1	1
ENSMUSG00000000606	Vmn2r88	0.0287246	0.0636505	0.905089	1	1
ENSMUSG00000060523	Olfr726	0.0287246	0.0636505	0.905089	1	1
ENSMUSG00000041534	Rbp3	0.0287246	0.0636505	0.905089	1	1
ENSMUSG00000078302	Foxd1	0.0287246	0.0636505	0.905089	1	1
ENSMUSG00000021575	Ahrr	0.0287246	0.0636505	0.905089	1	1
ENSMUSG00000059395	Nkapl	0.0287246	0.0636505	0.905089	1	1
ENSMUSG00000004344	Gpx5	0.0287246	0.0636505	0.905089	1	1
ENSMUSG00000021099	Six6	0.0287246	0.0636505	0.905089	1	1
ENSMUSG00000078249	Hmga1b	0.0287246	0.0636505	0.905089	1	1
ENSMUSG00000019301	Hsd17b1	0.067024	0.135257	0.905089	1	1
ENSMUSG00000051748	Wfdc21	0.067024	0.135257	0.905089	1	1
ENSMUSG00000107711	Olfr320	0.0287246	0.0636505	0.905089	1	1
ENSMUSG00000044966	Fbxo48	0.0287246	0.0636505	0.905089	1	1
ENSMUSG00000038060	Dlec1	0.0287246	0.0636505	0.905089	1	1
ENSMUSG00000030406	Gipr	0.0287246	0.0636505	0.905089	1	1
ENSMUSG00000030393	Zik1	0.0287246	0.0636505	0.905089	1	1
ENSMUSG00000092518	Fam71e2	0.0287246	0.0636505	0.905089	1	1
ENSMUSG00000003476	Crhr2	0.0287246	0.0636505	0.905089	1	1
ENSMUSG00000039347	Atp6v0e2	0.0287246	0.0636505	0.905089	1	1
ENSMUSG00000070473	Cldn3	0.0287246	0.0636505	0.905089	1	1
ENSMUSG00000029452	Tmem116	0.0287246	0.0636505	0.905089	1	1
ENSMUSG00000029346	Srrd	0.0287246	0.0636505	0.905089	1	1
ENSMUSG00000029504	Ddx51	0.105323	0.206864	0.905089	1	1
ENSMUSG00000035020	Epgn	0.0287246	0.0636505	0.905089	1	1
ENSMUSG00000070690	Albfm1	0.0287246	0.0636505	0.905089	1	1
ENSMUSG00000002633	Shh	0.0287246	0.0636505	0.905089	1	1
ENSMUSG00000073680	Tmem88b	0.0287246	0.0636505	0.905089	1	1
ENSMUSG00000028664	Ephb2	0.0287246	0.0636505	0.905089	1	1
ENSMUSG00000052135	Foxo6	0.067024	0.135257	0.905089	1	1
ENSMUSG00000028348	Cavin4	0.0287246	0.0636505	0.905089	1	1
ENSMUSG00000094595	Fsbp	0.0287246	0.0636505	0.905089	1	1
ENSMUSG00000015702	Anxa9	0.105323	0.206864	0.905089	1	1
ENSMUSG00000074579	Lekr1	0.105323	0.206864	0.905089	1	1
ENSMUSG00000027496	Aurka	0.0287246	0.0636505	0.905089	1	1
ENSMUSG00000074881	Mageb3	0.0287246	0.0636505	0.905089	1	1
ENSMUSG00000098789	Jmjd7	0.0287246	0.0636505	0.905089	1	1
ENSMUSG00000032864	Rag2	0.0287246	0.0636505	0.905089	1	1
ENSMUSG00000044916	1700029I15Rik	0.0287246	0.0636505	0.905089	1	1
ENSMUSG00000026828	Galnt5	0.0287246	0.0636505	0.905089	1	1
ENSMUSG00000026109	Tmeff2	0.0287246	0.0636505	0.905089	1	1
ENSMUSG00000061584	Lyg2	0.0287246	0.0636505	0.905089	1	1
ENSMUSG00000042686	Jph1	0.067024	0.135257	0.905089	1	1
ENSMUSG00000022548	Apod	0.612791	1.15367	0.902621	1	1
ENSMUSG00000032298	Neil1	0.114898	0.222777	0.892705	1	1
ENSMUSG00000050345	4930486L24Rik	0.0765988	0.15117	0.887167	1	1
ENSMUSG00000002799	Jag2	0.0765988	0.15117	0.887167	1	1
ENSMUSG00000023262	Acy1	0.0765988	0.15117	0.887167	1	1
ENSMUSG00000095550	Gm21671	0.0765988	0.15117	0.887167	1	1
ENSMUSG00000027478	Dnmt3b	0.0765988	0.15117	0.887167	1	1
ENSMUSG00000039246	Lyplal1	0.0765988	0.15117	0.887167	1	1
ENSMUSG00000047221	Fam185a	0.124473	0.238689	0.882006	1	1
ENSMUSG00000024376	Epb41l4a	0.0382994	0.0795631	0.872668	1	1
ENSMUSG00000109179	Gm35339	0.0382994	0.0795631	0.872668	1	1
ENSMUSG00000076916	Traj13	0.0382994	0.0795631	0.872668	1	1
ENSMUSG00000020374	Rasgef1c	0.0382994	0.0795631	0.872668	1	1
ENSMUSG00000047990	C2cd4a	0.0382994	0.0795631	0.872668	1	1
ENSMUSG00000041248	Kcnj1	0.0382994	0.0795631	0.872668	1	1
ENSMUSG00000091764	Zfp964	0.0382994	0.0795631	0.872668	1	1
ENSMUSG00000036330	Slc18a1	0.0382994	0.0795631	0.872668	1	1
ENSMUSG00000030641	Ddias	0.0382994	0.0795631	0.872668	1	1
ENSMUSG00000030365	Clec2i	0.0382994	0.0795631	0.872668	1	1
ENSMUSG00000029151	Slc30a3	0.0382994	0.0795631	0.872668	1	1
ENSMUSG00000028755	Cda	0.0382994	0.0795631	0.872668	1	1
ENSMUSG00000067261	Foxd3	0.0382994	0.0795631	0.872668	1	1
ENSMUSG00000039813	Tbc1d2	0.0382994	0.0795631	0.872668	1	1
ENSMUSG00000028017	Egf	0.0382994	0.0795631	0.872668	1	1
ENSMUSG00000050064	Zfp697	0.0382994	0.0795631	0.872668	1	1
ENSMUSG00000075144	Olfr1156	0.0382994	0.0795631	0.872668	1	1
ENSMUSG00000042751	Nmnat2	0.0382994	0.0795631	0.872668	1	1
ENSMUSG00000039929	Urb1	0.229796	0.429641	0.872668	1	1
ENSMUSG00000026525	Opn3	0.0861737	0.167083	0.872668	1	1
ENSMUSG00000046031	Calhm6	0.239371	0.445553	0.867614	1	1
ENSMUSG00000047454	Gphn	0.191497	0.358034	0.866409	1	1
ENSMUSG00000024206	Rfx2	0.143623	0.270515	0.864447	1	1
ENSMUSG00000090084	Srpx	0.35427	0.652417	0.862276	1	1
ENSMUSG00000040187	Arntl2	0.201072	0.373947	0.860695	1	1
ENSMUSG00000027115	Kif18a	0.0957485	0.182995	0.860695	1	1
ENSMUSG00000040522	Tlr8	0.0478743	0.0954757	0.850641	1	1
ENSMUSG00000024907	Gal	0.0478743	0.0954757	0.850641	1	1
ENSMUSG00000032842	Abcc10	0.105323	0.198908	0.850641	1	1
ENSMUSG00000058126	Tpm3-rs7	0.0478743	0.0954757	0.850641	1	1
ENSMUSG00000052087	Rgs14	0.0478743	0.0954757	0.850641	1	1
ENSMUSG00000000903	Vpreb3	0.0478743	0.0954757	0.850641	1	1
ENSMUSG00000032561	Acpp	0.0478743	0.0954757	0.850641	1	1
ENSMUSG00000059897	Zfp930	0.0478743	0.0954757	0.850641	1	1
ENSMUSG00000041309	Nkx6-2	0.0478743	0.0954757	0.850641	1	1
ENSMUSG00000052749	Trim30b	0.0478743	0.0954757	0.850641	1	1
ENSMUSG00000025723	Nmb	0.0478743	0.0954757	0.850641	1	1
ENSMUSG00000076438	Oxct2b	0.0478743	0.0954757	0.850641	1	1
ENSMUSG00000052759	Gpr25	0.0478743	0.0954757	0.850641	1	1
ENSMUSG00000047793	Sned1	0.229796	0.421684	0.846196	1	1
ENSMUSG00000090942	F830016B08Rik	0.172347	0.318252	0.844789	1	1
ENSMUSG00000031803	B3gnt3	0.239371	0.437597	0.842079	1	1
ENSMUSG00000035678	Tnfsf9	0.114898	0.21482	0.842079	1	1
ENSMUSG00000073600	Prob1	0.0574491	0.111388	0.8347	1	1
ENSMUSG00000031090	Nadsyn1	0.124473	0.230733	0.8347	1	1
ENSMUSG00000021958	Pinx1	0.201072	0.36599	0.830321	1	1
ENSMUSG00000019437	Tlcd1	0.134048	0.246646	0.828274	1	1
ENSMUSG00000028573	Fggy	0.277671	0.501248	0.828274	1	1
ENSMUSG00000072694	1500011B03Rik	0.210647	0.381903	0.826312	1	1
ENSMUSG00000055691	Gja6	0.067024	0.127301	0.822627	1	1
ENSMUSG00000025262	Fam120c	0.067024	0.127301	0.822627	1	1
ENSMUSG00000042385	Gzmk	0.067024	0.127301	0.822627	1	1
ENSMUSG00000005951	Shpk	0.067024	0.127301	0.822627	1	1
ENSMUSG00000020014	Cfap54	0.067024	0.127301	0.822627	1	1
ENSMUSG00000089857	Zfp882	0.067024	0.127301	0.822627	1	1
ENSMUSG00000089736	Tgfbr3l	0.067024	0.127301	0.822627	1	1
ENSMUSG00000054958	Nt5c1a	0.067024	0.127301	0.822627	1	1
ENSMUSG00000048550	Thnsl1	0.067024	0.127301	0.822627	1	1
ENSMUSG00000048440	Cyp4f16	0.229796	0.413728	0.819228	1	1
ENSMUSG00000042351	Grap2	0.153198	0.278471	0.817626	1	1
ENSMUSG00000015127	Unkl	0.31597	0.564898	0.817626	1	1
ENSMUSG00000055067	Smyd3	0.239371	0.429641	0.816084	1	1
ENSMUSG00000051980	Casr	0.0765988	0.143214	0.813167	1	1
ENSMUSG00000050663	Trhde	0.0765988	0.143214	0.813167	1	1
ENSMUSG00000025997	Ikzf2	0.0765988	0.143214	0.813167	1	1
ENSMUSG00000037379	Spon2	0.172347	0.310296	0.809165	1	1
ENSMUSG00000061273	Mmgt1	0.268096	0.477379	0.807921	1	1
ENSMUSG00000021703	Serinc5	0.0861737	0.159126	0.805554	1	1
ENSMUSG00000066363	Serpina3f	0.0861737	0.159126	0.805554	1	1
ENSMUSG00000051169	Rpusd3	0.0861737	0.159126	0.805554	1	1
ENSMUSG00000025746	Il6	0.0861737	0.159126	0.805554	1	1
ENSMUSG00000024732	Ccdc86	0.277671	0.493291	0.805554	1	1
ENSMUSG00000005899	Smpd4	0.277671	0.493291	0.805554	1	1
ENSMUSG00000031458	Coprs	0.181922	0.326209	0.805554	1	1
ENSMUSG00000010057	Nprl2	0.201072	0.358034	0.799295	1	1
ENSMUSG00000058152	Chsy3	0.411719	0.724024	0.799295	1	1
ENSMUSG00000034799	Unc13a	0.0957485	0.175039	0.799295	1	1
ENSMUSG00000020420	Zfp607a	0.0957485	0.175039	0.799295	1	1
ENSMUSG00000028982	Slc25a33	0.0957485	0.175039	0.799295	1	1
ENSMUSG00000027323	Rad51	0.0957485	0.175039	0.799295	1	1
ENSMUSG00000030942	Thumpd1	0.306395	0.541029	0.799295	1	1
ENSMUSG00000018166	Erbb3	0.105323	0.190951	0.794058	1	1
ENSMUSG00000029095	Ablim2	0.105323	0.190951	0.794058	1	1
ENSMUSG00000039735	Fnbp1l	0.229796	0.405772	0.791748	1	1
ENSMUSG00000058388	Phtf1	0.363844	0.636505	0.789612	1	1
ENSMUSG00000049287	Iba57	0.114898	0.206864	0.789612	1	1
ENSMUSG00000050914	Ankrd37	0.114898	0.206864	0.789612	1	1
ENSMUSG00000033904	Ccp110	0.114898	0.206864	0.789612	1	1
ENSMUSG00000032311	Nrg4	0.124473	0.222777	0.78579	1	1
ENSMUSG00000041718	Alg13	0.134048	0.238689	0.78247	1	1
ENSMUSG00000038555	Reep2	0.134048	0.238689	0.78247	1	1
ENSMUSG00000030683	Sez6l2	0.134048	0.238689	0.78247	1	1
ENSMUSG00000064262	Gimap8	0.143623	0.254602	0.779558	1	1
ENSMUSG00000020319	Wdpcp	0.153198	0.270515	0.776984	1	1
ENSMUSG00000097084	Foxl1	0.31597	0.548985	0.776984	1	1
ENSMUSG00000036875	Dna2	0.172347	0.30234	0.772639	1	1
ENSMUSG00000037151	Lrrc20	0.181922	0.318252	0.770788	1	1
ENSMUSG00000022018	Rgcc	0.382994	0.660374	0.76993	1	1
ENSMUSG00000066235	Pomgnt2	0.201072	0.350078	0.767586	1	1
ENSMUSG00000070873	Lilra5	0.201072	0.350078	0.767586	1	1
ENSMUSG00000025521	Tmem192	0.239371	0.413728	0.762645	1	1
ENSMUSG00000027219	Slc28a2	0.277671	0.477379	0.759011	1	1
ENSMUSG00000009670	Tex11	0.0382994	0.0716068	0.735164	1	1
ENSMUSG00000071723	Gspt2	0.0382994	0.0716068	0.735164	1	1
ENSMUSG00000031142	Cacna1f	0.0382994	0.0716068	0.735164	1	1
ENSMUSG00000050520	Cldn8	0.0382994	0.0716068	0.735164	1	1
ENSMUSG00000076913	Traj16	0.0382994	0.0716068	0.735164	1	1
ENSMUSG00000035626	Olfr1509	0.0382994	0.0716068	0.735164	1	1
ENSMUSG00000058331	Zfp85	0.0382994	0.0716068	0.735164	1	1
ENSMUSG00000017607	Tns4	0.0382994	0.0716068	0.735164	1	1
ENSMUSG00000050538	B230217C12Rik	0.0382994	0.0716068	0.735164	1	1
ENSMUSG00000025422	Agap2	0.0382994	0.0716068	0.735164	1	1
ENSMUSG00000096393	Fam240a	0.0382994	0.0716068	0.735164	1	1
ENSMUSG00000056155	Nanos3	0.0382994	0.0716068	0.735164	1	1
ENSMUSG00000047654	Tssk6	0.0382994	0.0716068	0.735164	1	1
ENSMUSG00000073795	6430531B16Rik	0.0382994	0.0716068	0.735164	1	1
ENSMUSG00000040866	Rsph6a	0.0382994	0.0716068	0.735164	1	1
ENSMUSG00000030200	Bcl2l14	0.0382994	0.0716068	0.735164	1	1
ENSMUSG00000030000	Add2	0.0382994	0.0716068	0.735164	1	1
ENSMUSG00000043219	Hoxa6	0.0382994	0.0716068	0.735164	1	1
ENSMUSG00000090981	Olfr718-ps1	0.0382994	0.0716068	0.735164	1	1
ENSMUSG00000029716	Tfr2	0.0382994	0.0716068	0.735164	1	1
ENSMUSG00000042985	Upk3b	0.0382994	0.0716068	0.735164	1	1
ENSMUSG00000055235	Wdr86	0.0382994	0.0716068	0.735164	1	1
ENSMUSG00000078552	Dcdc2b	0.0382994	0.0716068	0.735164	1	1
ENSMUSG00000050854	Tmem125	0.0382994	0.0716068	0.735164	1	1
ENSMUSG00000052430	Bmpr1b	0.0382994	0.0716068	0.735164	1	1
ENSMUSG00000028012	Rrh	0.0382994	0.0716068	0.735164	1	1
ENSMUSG00000027015	Cybrd1	0.0382994	0.0716068	0.735164	1	1
ENSMUSG00000026885	Ttll11	0.0382994	0.0716068	0.735164	1	1
ENSMUSG00000079466	Prdm12	0.0382994	0.0716068	0.735164	1	1
ENSMUSG00000048186	Bend7	0.0382994	0.0716068	0.735164	1	1
ENSMUSG00000073492	Gm10521	0.0382994	0.0716068	0.735164	1	1
ENSMUSG00000038421	Fcrla	0.0382994	0.0716068	0.735164	1	1
ENSMUSG00000026023	Cdk15	0.0382994	0.0716068	0.735164	1	1
ENSMUSG00000091937	Gm3646	0.0382994	0.0716068	0.735164	1	1
ENSMUSG00000047242	Taf9b	0.277671	0.469422	0.735164	1	1
ENSMUSG00000022792	Yars2	0.229796	0.389859	0.735164	1	1
ENSMUSG00000042045	Sln	1.13941	1.90156	0.735164	1	1
ENSMUSG00000028706	Nsun4	0.201072	0.342121	0.735164	1	1
ENSMUSG00000026240	Cops7b	0.248946	0.421684	0.735164	1	1
ENSMUSG00000091863	Cldn34a	0.00957485	0.0238689	0.735164	1	1
ENSMUSG00000085584	Rtl9	0	0.00795631	0.735164	1	1
ENSMUSG00000054667	Irs4	0.00957485	0.0238689	0.735164	1	1
ENSMUSG00000044348	Slc25a53	0.0478743	0.0875194	0.735164	1	1
ENSMUSG00000031250	Tnmd	0.0191497	0.0397816	0.735164	1	1
ENSMUSG00000067441	H2afb1	0.0287246	0.0556942	0.735164	1	1
ENSMUSG00000025592	Dach2	0.00957485	0.0238689	0.735164	1	1
ENSMUSG00000046449	Nexmif	0	0.00795631	0.735164	1	1
ENSMUSG00000031210	Gpr165	0.0191497	0.0397816	0.735164	1	1
ENSMUSG00000043549	Fam90a1b	0.00957485	0.0238689	0.735164	1	1
ENSMUSG00000035522	Tsga8	0.0191497	0.0397816	0.735164	1	1
ENSMUSG00000079525	Cldn34d	0	0.00795631	0.735164	1	1
ENSMUSG00000032750	Gab3	0.0287246	0.0556942	0.735164	1	1
ENSMUSG00000057836	Xlr3a	0	0.00795631	0.735164	1	1
ENSMUSG00000031351	Zfp185	0.0574491	0.103432	0.735164	1	1
ENSMUSG00000057615	Ldoc1	0.00957485	0.0238689	0.735164	1	1
ENSMUSG00000031139	Mcf2	0.0191497	0.0397816	0.735164	1	1
ENSMUSG00000064016	Gm648	0	0.00795631	0.735164	1	1
ENSMUSG00000073207	Ccdc160	0	0.00795631	0.735164	1	1
ENSMUSG00000067971	Olfr1321	0.00957485	0.0238689	0.735164	1	1
ENSMUSG00000036198	Arhgap36	0	0.00795631	0.735164	1	1
ENSMUSG00000073243	Gm9	0.0191497	0.0397816	0.735164	1	1
ENSMUSG00000068113	Gm4907	0	0.00795631	0.735164	1	1
ENSMUSG00000069038	H2al1j	0.0191497	0.0397816	0.735164	1	1
ENSMUSG00000100200	H2al1m	0.0191497	0.0397816	0.735164	1	1
ENSMUSG00000079701	Ssxb3	0.0191497	0.0397816	0.735164	1	1
ENSMUSG00000031160	Eras	0.00957485	0.0238689	0.735164	1	1
ENSMUSG00000094649	Gm7102	0.00957485	0.0238689	0.735164	1	1
ENSMUSG00000040901	Kcnk18	0.00957485	0.0238689	0.735164	1	1
ENSMUSG00000025081	Tdrd1	0.0191497	0.0397816	0.735164	1	1
ENSMUSG00000074852	Hpse2	0.00957485	0.0238689	0.735164	1	1
ENSMUSG00000042532	Golga7b	0.0191497	0.0397816	0.735164	1	1
ENSMUSG00000025154	Arhgap19	0.0861737	0.15117	0.735164	1	1
ENSMUSG00000052595	A1cf	0	0.00795631	0.735164	1	1
ENSMUSG00000096708	Olfr1475	0.0191497	0.0397816	0.735164	1	1
ENSMUSG00000045883	Olfr1461	0	0.00795631	0.735164	1	1
ENSMUSG00000063683	Glyat	0.0191497	0.0397816	0.735164	1	1
ENSMUSG00000067522	Olfr76	0.0287246	0.0556942	0.735164	1	1
ENSMUSG00000024734	Zp1	0.00957485	0.0238689	0.735164	1	1
ENSMUSG00000117666	Gm550	0.00957485	0.0238689	0.735164	1	1
ENSMUSG00000024891	Slc29a2	0.0478743	0.0875194	0.735164	1	1
ENSMUSG00000118497	AC124764.1	0.00957485	0.0238689	0.735164	1	1
ENSMUSG00000045991	Onecut2	0.0287246	0.0556942	0.735164	1	1
ENSMUSG00000026322	Htr4	0.00957485	0.0238689	0.735164	1	1
ENSMUSG00000053624	Gykl1	0.00957485	0.0238689	0.735164	1	1
ENSMUSG00000073565	Prr16	0.0478743	0.0875194	0.735164	1	1
ENSMUSG00000024481	Lvrn	0.00957485	0.0238689	0.735164	1	1
ENSMUSG00000038071	Npy6r	0	0.00795631	0.735164	1	1
ENSMUSG00000063687	Pcdhb5	0.00957485	0.0238689	0.735164	1	1
ENSMUSG00000103310	Pcdha12	0.00957485	0.0238689	0.735164	1	1
ENSMUSG00000102312	Pcdha3	0	0.00795631	0.735164	1	1
ENSMUSG00000117679	Apbb3	0.220222	0.373947	0.735164	1	1
ENSMUSG00000060275	Nrg2	0.0478743	0.0875194	0.735164	1	1
ENSMUSG00000073598	1700066B19Rik	0	0.00795631	0.735164	1	1
ENSMUSG00000057455	Rit2	0.00957485	0.0238689	0.735164	1	1
ENSMUSG00000042514	Klhl14	0.0287246	0.0556942	0.735164	1	1
ENSMUSG00000002475	Abhd3	0.0478743	0.0875194	0.735164	1	1
ENSMUSG00000036855	Gjd4	0.0287246	0.0556942	0.735164	1	1
ENSMUSG00000024256	Adcyap1	0.0191497	0.0397816	0.735164	1	1
ENSMUSG00000034709	Ppp1r21	0.0478743	0.0875194	0.735164	1	1
ENSMUSG00000071036	Gm10309	0.00957485	0.0238689	0.735164	1	1
ENSMUSG00000055471	Alk	0.0191497	0.0397816	0.735164	1	1
ENSMUSG00000095330	Gm21834	0.0191497	0.0397816	0.735164	1	1
ENSMUSG00000044526	Znrf4	0.00957485	0.0238689	0.735164	1	1
ENSMUSG00000040490	Lrfn2	0	0.00795631	0.735164	1	1
ENSMUSG00000023968	Crip3	0	0.00795631	0.735164	1	1
ENSMUSG00000094690	1600014C23Rik	0.0287246	0.0556942	0.735164	1	1
ENSMUSG00000040140	Tdrd6	0.00957485	0.0238689	0.735164	1	1
ENSMUSG00000096840	Olfr136	0.00957485	0.0238689	0.735164	1	1
ENSMUSG00000057801	Olfr135	0	0.00795631	0.735164	1	1
ENSMUSG00000092077	Olfr101	0.00957485	0.0238689	0.735164	1	1
ENSMUSG00000035186	Ubd	0.00957485	0.0238689	0.735164	1	1
ENSMUSG00000056600	Olfr90	0.0191497	0.0397816	0.735164	1	1
ENSMUSG00000050747	Trim15	0	0.00795631	0.735164	1	1
ENSMUSG00000048231	H2-M10.4	0.0191497	0.0397816	0.735164	1	1
ENSMUSG00000058124	H2-M10.3	0.00957485	0.0238689	0.735164	1	1
ENSMUSG00000073408	Mucl3	0.00957485	0.0238689	0.735164	1	1
ENSMUSG00000024402	Lta	0.00957485	0.0238689	0.735164	1	1
ENSMUSG00000034482	Ly6g5c	0	0.00795631	0.735164	1	1
ENSMUSG00000096169	Olfr1564	0.00957485	0.0238689	0.735164	1	1
ENSMUSG00000062859	Tcp11	0.0191497	0.0397816	0.735164	1	1
ENSMUSG00000071202	Ccdc78	0.0191497	0.0397816	0.735164	1	1
ENSMUSG00000024155	Meiob	0	0.00795631	0.735164	1	1
ENSMUSG00000043782	Bicdl2	0.00957485	0.0238689	0.735164	1	1
ENSMUSG00000058030	Vmn1r237	0	0.00795631	0.735164	1	1
ENSMUSG00000117148	Vmn1r229	0	0.00795631	0.735164	1	1
ENSMUSG00000060245	Vmn1r228	0.00957485	0.0238689	0.735164	1	1
ENSMUSG00000091151	Vmn1r224	0.00957485	0.0238689	0.735164	1	1
ENSMUSG00000091656	Vmn2r106	0	0.00795631	0.735164	1	1
ENSMUSG00000051977	Prdm9	0.0574491	0.103432	0.735164	1	1
ENSMUSG00000067049	Unc93a	0	0.00795631	0.735164	1	1
ENSMUSG00000022938	Fam3b	0.0191497	0.0397816	0.735164	1	1
ENSMUSG00000022941	Ripply3	0.0191497	0.0397816	0.735164	1	1
ENSMUSG00000062713	Sim2	0	0.00795631	0.735164	1	1
ENSMUSG00000039672	Kcne2	0.00957485	0.0238689	0.735164	1	1
ENSMUSG00000057855	Krtap6-3	0.00957485	0.0238689	0.735164	1	1
ENSMUSG00000068074	Gm10228	0	0.00795631	0.735164	1	1
ENSMUSG00000060691	Krtap19-1	0	0.00795631	0.735164	1	1
ENSMUSG00000064115	Cadm2	0.0287246	0.0556942	0.735164	1	1
ENSMUSG00000094422	Olfr205	0	0.00795631	0.735164	1	1
ENSMUSG00000062105	Olfr183	0	0.00795631	0.735164	1	1
ENSMUSG00000109588	Lnp1	0	0.00795631	0.735164	1	1
ENSMUSG00000022755	Adgrg7	0.0191497	0.0397816	0.735164	1	1
ENSMUSG00000075033	Nxpe3	0.124473	0.21482	0.735164	1	1
ENSMUSG00000072419	Dppa2	0.0191497	0.0397816	0.735164	1	1
ENSMUSG00000116542	Gm17783	0.0191497	0.0397816	0.735164	1	1
ENSMUSG00000036172	Cd200r3	0.0191497	0.0397816	0.735164	1	1
ENSMUSG00000090176	Cd200r2	0	0.00795631	0.735164	1	1
ENSMUSG00000022705	Drd3	0.00957485	0.0238689	0.735164	1	1
ENSMUSG00000034206	Polq	0.0574491	0.103432	0.735164	1	1
ENSMUSG00000022824	Muc13	0.0191497	0.0397816	0.735164	1	1
ENSMUSG00000038094	Atp13a4	0.00957485	0.0238689	0.735164	1	1
ENSMUSG00000060459	Kng2	0.105323	0.182995	0.735164	1	1
ENSMUSG00000075330	A930003A15Rik	0.00957485	0.0238689	0.735164	1	1
ENSMUSG00000048101	Olfr19	0.0191497	0.0397816	0.735164	1	1
ENSMUSG00000022672	Prkdc	0	0.00795631	0.735164	1	1
ENSMUSG00000049871	Nlrc3	0.220222	0.373947	0.735164	1	1
ENSMUSG00000051003	Olfr161	0	0.00795631	0.735164	1	1
ENSMUSG00000050328	Hoxc12	0	0.00795631	0.735164	1	1
ENSMUSG00000001655	Hoxc13	0.00957485	0.0238689	0.735164	1	1
ENSMUSG00000050463	Krt78	0.0191497	0.0397816	0.735164	1	1
ENSMUSG00000075402	Krt76	0	0.00795631	0.735164	1	1
ENSMUSG00000056605	Krt72	0.00957485	0.0238689	0.735164	1	1
ENSMUSG00000044294	Krt84	0.0191497	0.0397816	0.735164	1	1
ENSMUSG00000093550	Higd1c	0	0.00795631	0.735164	1	1
ENSMUSG00000059213	Ddn	0.0191497	0.0397816	0.735164	1	1
ENSMUSG00000016028	Celsr1	0.067024	0.119345	0.735164	1	1
ENSMUSG00000022445	Cyp2d26	0.00957485	0.0238689	0.735164	1	1
ENSMUSG00000094559	Cyp2d34	0	0.00795631	0.735164	1	1
ENSMUSG00000047108	Dnajb7	0.0287246	0.0556942	0.735164	1	1
ENSMUSG00000056656	Apol8	0.0287246	0.0556942	0.735164	1	1
ENSMUSG00000091650	Apol11a	0.00957485	0.0238689	0.735164	1	1
ENSMUSG00000063354	Slc39a4	0.0191497	0.0397816	0.735164	1	1
ENSMUSG00000036760	Kcnk9	0.0287246	0.0556942	0.735164	1	1
ENSMUSG00000055748	Gsdmc4	0.00957485	0.0238689	0.735164	1	1
ENSMUSG00000022311	Csmd3	0.00957485	0.0238689	0.735164	1	1
ENSMUSG00000038760	Trhr	0.0191497	0.0397816	0.735164	1	1
ENSMUSG00000022280	Rnf19a	0.220222	0.373947	0.735164	1	1
ENSMUSG00000022249	Ttc23l	0.0191497	0.0397816	0.735164	1	1
ENSMUSG00000005268	Prlr	0.0191497	0.0397816	0.735164	1	1
ENSMUSG00000091119	Ccdc152	0.0191497	0.0397816	0.735164	1	1
ENSMUSG00000092109	Gm9376	0.00957485	0.0238689	0.735164	1	1
ENSMUSG00000075478	Slitrk1	0.0191497	0.0397816	0.735164	1	1
ENSMUSG00000014813	Stc1	0.0478743	0.0875194	0.735164	1	1
ENSMUSG00000021966	Prss52	0.0287246	0.0556942	0.735164	1	1
ENSMUSG00000021965	Ska3	0.00957485	0.0238689	0.735164	1	1
ENSMUSG00000022179	4931414P19Rik	0.124473	0.21482	0.735164	1	1
ENSMUSG00000048153	Olfr49	0.00957485	0.0238689	0.735164	1	1
ENSMUSG00000076909	Traj20	0.0574491	0.103432	0.735164	1	1
ENSMUSG00000057564	Olfr1508	0.0191497	0.0397816	0.735164	1	1
ENSMUSG00000057179	Olfr747	0	0.00795631	0.735164	1	1
ENSMUSG00000095765	Olfr741	0.0191497	0.0397816	0.735164	1	1
ENSMUSG00000051969	Tlr11	0.0191497	0.0397816	0.735164	1	1
ENSMUSG00000041078	Grid1	0.00957485	0.0238689	0.735164	1	1
ENSMUSG00000021907	Msmb	0.0191497	0.0397816	0.735164	1	1
ENSMUSG00000019027	Dnah1	0.0191497	0.0397816	0.735164	1	1
ENSMUSG00000006529	Itih1	0.0287246	0.0556942	0.735164	1	1
ENSMUSG00000038925	E330034G19Rik	0.0191497	0.0397816	0.735164	1	1
ENSMUSG00000039543	Cfap70	0.0191497	0.0397816	0.735164	1	1
ENSMUSG00000050377	Il31ra	0.0191497	0.0397816	0.735164	1	1
ENSMUSG00000021721	Htr1a	0	0.00795631	0.735164	1	1
ENSMUSG00000021720	Rnf180	0.134048	0.230733	0.735164	1	1
ENSMUSG00000096330	Gm21976	0.00957485	0.0238689	0.735164	1	1
ENSMUSG00000042118	Bhmt2	0.0191497	0.0397816	0.735164	1	1
ENSMUSG00000036123	Slc9a3	0.0191497	0.0397816	0.735164	1	1
ENSMUSG00000049538	Adamts16	0.00957485	0.0238689	0.735164	1	1
ENSMUSG00000074871	Ctsm	0	0.00795631	0.735164	1	1
ENSMUSG00000110086	Gm45623	0.0191497	0.0397816	0.735164	1	1
ENSMUSG00000114073	Gm30302	0.0191497	0.0397816	0.735164	1	1
ENSMUSG00000071452	Serpinb9h	0	0.00795631	0.735164	1	1
ENSMUSG00000021347	Prl7b1	0.00957485	0.0238689	0.735164	1	1
ENSMUSG00000018259	Prl8a2	0.00957485	0.0238689	0.735164	1	1
ENSMUSG00000061376	Vmn1r219	0	0.00795631	0.735164	1	1
ENSMUSG00000115791	Vmn1r217	0	0.00795631	0.735164	1	1
ENSMUSG00000099917	Vmn1r215	0	0.00795631	0.735164	1	1
ENSMUSG00000069289	Vmn1r203	0.00957485	0.0238689	0.735164	1	1
ENSMUSG00000041138	Nme8	0.00957485	0.0238689	0.735164	1	1
ENSMUSG00000041886	Macc1	0.00957485	0.0238689	0.735164	1	1
ENSMUSG00000041359	Tcl1	0.0191497	0.0397816	0.735164	1	1
ENSMUSG00000000701	Tcl1b5	0.00957485	0.0238689	0.735164	1	1
ENSMUSG00000066359	Tcl1b1	0.0191497	0.0397816	0.735164	1	1
ENSMUSG00000066361	Serpina3c	0	0.00795631	0.735164	1	1
ENSMUSG00000066364	Serpina3b	0.0191497	0.0397816	0.735164	1	1
ENSMUSG00000020963	Tshr	0.0191497	0.0397816	0.735164	1	1
ENSMUSG00000079034	Gm8300	0.00957485	0.0238689	0.735164	1	1
ENSMUSG00000050671	Ism2	0	0.00795631	0.735164	1	1
ENSMUSG00000059114	Lrrc74a	0.00957485	0.0238689	0.735164	1	1
ENSMUSG00000008438	Adam21	0.00957485	0.0238689	0.735164	1	1
ENSMUSG00000021056	Tex21	0.00957485	0.0238689	0.735164	1	1
ENSMUSG00000044912	Syt16	0.0191497	0.0397816	0.735164	1	1
ENSMUSG00000047534	Mis18bp1	0.0478743	0.0875194	0.735164	1	1
ENSMUSG00000020627	Klhl29	0.0287246	0.0556942	0.735164	1	1
ENSMUSG00000039198	Ptchd3	0.0287246	0.0556942	0.735164	1	1
ENSMUSG00000039337	Tex19.2	0.0191497	0.0397816	0.735164	1	1
ENSMUSG00000025582	Nptx1	0.134048	0.230733	0.735164	1	1
ENSMUSG00000045288	Ush1g	0.0191497	0.0397816	0.735164	1	1
ENSMUSG00000020713	Gh	0.00957485	0.0238689	0.735164	1	1
ENSMUSG00000020932	Gfap	0.00957485	0.0238689	0.735164	1	1
ENSMUSG00000020930	Ccdc103	0.00957485	0.0238689	0.735164	1	1
ENSMUSG00000045545	Krt14	0.0287246	0.0556942	0.735164	1	1
ENSMUSG00000048981	Krt31	0	0.00795631	0.735164	1	1
ENSMUSG00000051481	Krtap31-2	0.00957485	0.0238689	0.735164	1	1
ENSMUSG00000078256	Gm11565	0.00957485	0.0238689	0.735164	1	1
ENSMUSG00000078258	Gm11564	0.00957485	0.0238689	0.735164	1	1
ENSMUSG00000063251	Krtap4-1	0	0.00795631	0.735164	1	1
ENSMUSG00000062278	Gm11562	0.0191497	0.0397816	0.735164	1	1
ENSMUSG00000060756	Krtap2-4	0.00957485	0.0238689	0.735164	1	1
ENSMUSG00000035831	Krt25	0.00957485	0.0238689	0.735164	1	1
ENSMUSG00000013415	Igf2bp1	0	0.00795631	0.735164	1	1
ENSMUSG00000020872	Tac4	0.00957485	0.0238689	0.735164	1	1
ENSMUSG00000056008	Gm11541	0.00957485	0.0238689	0.735164	1	1
ENSMUSG00000110344	Gm45716	0.0287246	0.0556942	0.735164	1	1
ENSMUSG00000020686	Gas2l2	0.00957485	0.0238689	0.735164	1	1
ENSMUSG00000020703	5530401A14Rik	0.00957485	0.0238689	0.735164	1	1
ENSMUSG00000001103	Sebox	0.00957485	0.0238689	0.735164	1	1
ENSMUSG00000017390	Aldoc	0.0765988	0.135257	0.735164	1	1
ENSMUSG00000017453	Pipox	0.0765988	0.135257	0.735164	1	1
ENSMUSG00000020838	Slc6a4	0.00957485	0.0238689	0.735164	1	1
ENSMUSG00000070377	Olfr43	0.00957485	0.0238689	0.735164	1	1
ENSMUSG00000047444	Olfr139	0.00957485	0.0238689	0.735164	1	1
ENSMUSG00000069818	Olfr390	0	0.00795631	0.735164	1	1
ENSMUSG00000095312	Olfr382	0	0.00795631	0.735164	1	1
ENSMUSG00000055971	Olfr378	0	0.00795631	0.735164	1	1
ENSMUSG00000020830	Vmo1	0.0287246	0.0556942	0.735164	1	1
ENSMUSG00000018554	Ybx2	0.0191497	0.0397816	0.735164	1	1
ENSMUSG00000018776	Slc35g3	0.0191497	0.0397816	0.735164	1	1
ENSMUSG00000020892	Aloxe3	0	0.00795631	0.735164	1	1
ENSMUSG00000057003	Myh4	0.00957485	0.0238689	0.735164	1	1
ENSMUSG00000020548	1700086D15Rik	0.00957485	0.0238689	0.735164	1	1
ENSMUSG00000042189	Tekt3	0.00957485	0.0238689	0.735164	1	1
ENSMUSG00000005267	Zfp287	0.105323	0.182995	0.735164	1	1
ENSMUSG00000056959	Olfr315	0.0191497	0.0397816	0.735164	1	1
ENSMUSG00000050818	Olfr330	0.0191497	0.0397816	0.735164	1	1
ENSMUSG00000000263	Glra1	0.00957485	0.0238689	0.735164	1	1
ENSMUSG00000059729	Olfr1385	0.00957485	0.0238689	0.735164	1	1
ENSMUSG00000040413	Timd2	0.00957485	0.0238689	0.735164	1	1
ENSMUSG00000020401	Fam71b	0.0191497	0.0397816	0.735164	1	1
ENSMUSG00000020395	Itk	0.162772	0.278471	0.735164	1	1
ENSMUSG00000035455	Fignl1	0.0478743	0.0875194	0.735164	1	1
ENSMUSG00000091511	Vmn2r87	0.00957485	0.0238689	0.735164	1	1
ENSMUSG00000052818	Olfr813	0	0.00795631	0.735164	1	1
ENSMUSG00000049573	Olfr780	0	0.00795631	0.735164	1	1
ENSMUSG00000042801	Olfr769	0.0191497	0.0397816	0.735164	1	1
ENSMUSG00000039878	Slc39a5	0	0.00795631	0.735164	1	1
ENSMUSG00000089789	Rdh1	0.0191497	0.0397816	0.735164	1	1
ENSMUSG00000020037	Rfx4	0.0287246	0.0556942	0.735164	1	1
ENSMUSG00000087651	1500009L16Rik	0	0.00795631	0.735164	1	1
ENSMUSG00000035041	Creb3l3	0.0574491	0.103432	0.735164	1	1
ENSMUSG00000043670	Diras1	0.00957485	0.0238689	0.735164	1	1
ENSMUSG00000035745	Grin3b	0.0287246	0.0556942	0.735164	1	1
ENSMUSG00000020125	Elane	0.0191497	0.0397816	0.735164	1	1
ENSMUSG00000020323	Prss57	0.0191497	0.0397816	0.735164	1	1
ENSMUSG00000055515	Vmn2r81	0	0.00795631	0.735164	1	1
ENSMUSG00000062873	Olfr1355	0	0.00795631	0.735164	1	1
ENSMUSG00000071185	Olfr1357	0.00957485	0.0238689	0.735164	1	1
ENSMUSG00000107822	Olfr1358	0.0191497	0.0397816	0.735164	1	1
ENSMUSG00000112223	Krtap10-10	0.00957485	0.0238689	0.735164	1	1
ENSMUSG00000019933	Mrln	0.0287246	0.0556942	0.735164	1	1
ENSMUSG00000059901	Adamts14	0.067024	0.119345	0.735164	1	1
ENSMUSG00000019834	Slc22a16	0.00957485	0.0238689	0.735164	1	1
ENSMUSG00000019845	Tube1	0.00957485	0.0238689	0.735164	1	1
[truncated: 17,310 more rows]
