# Supplementary material for: Progenitor exhausted PD-1+ T cells are cellular targets of immune checkpoint inhibition in atherosclerosis
Source: Nat Cardiovasc Res. 2025 Oct 7;4(10):1311–28. doi: 10.1038/s44161-025-00713-2 (PMC12520982; doi:10.1038/s44161-025-00713-2)
Supplement: Supplementary file 4 — Statistical Source Data. [file 44161_2025_713_MOESM4_ESM.xlsx]

## Sheet: Fig. 1
Panel d	%PD1+
%PD1+ of IFNy- CD4	%PD1+ of IFNy+ CD4	%PD1+ of IFNy- CD8	%PD1+ of IFNy+ CD8
14.8	58.8	4.42	59.5
10.8	50	14.7	44
12	60	10.2	58.3
16.1	53.8	27.7	74.5
19.9	83.3	21.1	77.9
31.2	50	16.7	50
19	33.3	10	60
6	22.2	2.7	25
15.1	50	4.56	16.4
11.9	50	1.56	25
21.4	40.7	15.4	63.6
Panel e	PD1 (MFI)
PD1 (MFI) of IFNy- CD4	PD1 (MFI) of IFNy+ CD4	PD1 (MFI) of IFNy- CD8	PD1 (MFI) of IFNy+ CD8
576	1898	293	2197
588	1518	690	1323
537	2416	490	1901
703	2162	888	3167
690	3865	775	3360
966	751	491	2261
746	1326	489	1672
346	1016	313	735
607	1416	364	588
488	1358	268	1053
644	1275	540	2458
Panel f	% PD1+ of CD4 T cells
Spleen	aLN	Blood	Aorta
26.6	26.1	9.64	24.4
12.5	5.22	3.48	7.82
15.3	7.84	3.23	14.9
12.9	7.93	5.72	20.8
3.26	5.74	8.49	21.9
12.2	5.78	4.25	28
9.57	9.38	4.52	19.6
10.8	6.12	3.6	5.88
18.1	7.42	4.92	20.8
10.3	7.27	3.11	10.2
15.9	11.7	5.58	27.7
Panel g	% PD1+ of CD8 T cells
Spleen	aLN	Blood	Aorta
4.66	3.43	6.6	17.5
4.95	2.09	5.43	9.08
2.76	1.56	3.45	17.1
5.38	3.67	6.72	44.3
1.17	3.7	15.2	36.4
1.97	1.01	1.19	20.8
2.57	2.87	3.23	18.5
2.06	1.92	2.16	10
3.98	1.45	2.01	7.51
2.78	1.37	5.1	3.57
3.65	2.16	7.3	28.4
Panel h	% PD1+
%PD1+ of IFNy- CD44+ CD4	%PD1+ of IFNy+ CD44+ CD4	%PD1+ of IFNy- CD44+ CD8	%PD1+ of IFNy+ CD44+ CD8
63.5	57.1	7.69	52.7
52.9	55.5	16.5	24.7
55.2	53.2	46.2	48.4
56	48.1	48.1	60.9
69.6	40.4	25	74.5
67.9	53.7	39.1	47.9
49.2	73.8	37.8	74.7
63.1	64.5	52	79.4

## Sheet: Fig. 2
Panel c	%PD1 populaton of CD44+ T cells
Aorta - CD44+ CD4			Aorta - CD44+ CD8
%PD1-	%PD1int	%PD1high	%PD1-	%PD1int	%PD1high
33.8	57.5	8.7	50.7	39.5	6.49
42	54	4.01	66.5	24.3	3.93
27.8	65.3	6.89	54.8	39.1	4.41
28.9	58.9	12.1	59.3	29.9	7.59
17.1	71.5	11.4	20.9	56	20.9
25.4	61.1	13.4	28.2	51.8	17.5
20.1	62	17.9	38.4	46.7	13.5
Tumor - CD44+ CD4			Tumor - CD44+ CD8
%PD1-	%PD1int	%PD1high	%PD1-	%PD1int	%PD1high
16.3	51.9	31.8	10.5	26.2	63.2
9.9	42.2	47.8	10.2	19.5	70.1
16.5	49.2	34.2	10.6	24.7	64.6
13	56.8	30.2	10.6	29.7	59.6
11	59.5	29.5	7.38	20.6	71.9
11	65.5	23.5	2.13	11.2	86.6
9.48	70.3	20.2	5.31	18.2	76.5
Panel d	%Slamf6 Tim3 populatons of PD1int CD4
Aorta			Tumor
%Slamf6hi Tim3-	%Slamf6+ Tim3+	%Slamf6- Tim3+	%Slamf6hi Tim3-	%Slamf6+ Tim3+	%Slamf6- Tim3+
78.7	0	0	32.6	18.8	8.82
85.6	0.44	0	46.1	9.94	12.3
74.3	0	0	31.3	14.6	7.74
81.7	4.91	0	46.3	9.09	4.74
84.8	0.72	0	44.9	17.4	10.9
80.6	1.61	0.32	54.2	19.1	5.18
67.3	1.02	0	37.2	19.2	17.4
Panel e	%Slamf6 Tim3 populatons of PD1high CD4
Aorta			Tumor
%Slamf6hi Tim3-	%Slamf6+ Tim3+	%Slamf6- Tim3+	%Slamf6hi Tim3-	%Slamf6+ Tim3+	%Slamf6- Tim3+
86.4	4.55	0	18.3	31.6	26.6
100	0	0	12.9	14	59.5
69.6	4.35	0	24	18.2	27.4
65.2	15.2	2.17	23.7	27	26.3
59.1	4.55	0	21	18.3	40.4
47.1	5.88	8.82	32.2	14.4	22.2
39.8	8.85	3.54	31.3	17.9	26.4
Panel f	%Slamf6 Tim3 populatons of PD1int CD8
Aorta			Tumor
%Slamf6hi Tim3-	%Slamf6+ Tim3+	%Slamf6- Tim3+	%Slamf6hi Tim3-	%Slamf6+ Tim3+	%Slamf6- Tim3+
78.4	0.75	0	48.6	3.16	0.55
73.1	0	1.08	43.7	2.77	1.75
65.5	1.41	0.7	38.6	8.12	4.81
65.4	11.5	1.54	44.5	3.78	0.8
64	10	2.67	49.2	11	2.82
62.4	3.28	0.25	58.6	5.7	2.66
77.2	3.45	0.43	53	6.64	4.45
Panel g	%Slamf6 Tim3 populatons of PD1high CD8
Aorta			Tumor
%Slamf6hi Tim3-	%Slamf6+ Tim3+	%Slamf6- Tim3+	%Slamf6hi Tim3-	%Slamf6+ Tim3+	%Slamf6- Tim3+
59.1	9.09	4.55	17.3	21.1	20.3
46.7	20	6.67	12.5	11.2	36.2
56.2	0	0	11.7	21	37.7
45.5	12.1	9.09	24.4	17.3	8.94
53.6	8.93	7.14	20.8	20.6	30
44	2.99	7.46	7.09	18.6	48.5
32.8	10.4	11.9	11	16.6	49.1
Panel i	%Slamf6 Tim3 populatons of IFNy+ CD4 and CD8 T cells
Aorta - CD4			Tumor - CD4
%Slamf6hi Tim3-	%Slamf6+ Tim3+	%Slamf6- Tim3+	%Slamf6hi Tim3-	%Slamf6+ Tim3+	%Slamf6- Tim3+
71.9	1.48	0.74	24.7	8.38	10.1
73.4	1.06	0	19.8	7.22	45.5
53.4	0	0	20.3	5.92	14.4
79.3	4.13	0	34.7	6.81	8.68
76	1.33	0	31.1	8.08	27.1
79.5	3.31	0.66	44.8	15.8	4.93
69.4	3.75	0.62	42.2	9.24	15.3
Aorta - CD8			Tumor - CD8
%Slamf6hi Tim3-	%Slamf6+ Tim3+	%Slamf6- Tim3+	%Slamf6hi Tim3-	%Slamf6+ Tim3+	%Slamf6- Tim3+
66.3	3.37	1.12	22.1	16.5	15.5
54.4	5.26	5.26	13.7	10	32.1
37.4	3.59	0.51	12.9	17.5	31.5
51.6	18	4.97	26.1	13.9	8.02
56	10.7	4.67	20.2	21.2	29
53	3.5	2.5	9.38	17.8	45.8
58.5	3.83	3.83	13.9	15.5	43.9

## Sheet: Fig. 3
Panel a	%Ki67high of CD4
Naïve	PD1-	PD1int	PD1high
2.84	33.3	69.2	81.8
2.99	41.7	76.4	82.4
15.4	73.5	84	79.2
3.14	37.2	76.4	83.3
2.7	33.9	56.1	65.6
0.98	31.3	60.7	77.8
1.99	42.1	54.2	57.7
1.32	22.7	57	78.4
Panel b	%Ki67high of CD8
Naïve	PD1-	PD1int	PD1high
4.78	43.6	71	16.7
4.63	48.4	76.8	75
17.9	72.9	87.5	100
4.63	35.4	81.6	73.3
4.39	43.8	62.4	60.6
4.3	34.6	71.9	66.7
2.19	34.5	54.9	44.1
3.48	36.6	55.7	64
Panel d	%cytokine composition of CD4 PD1 subsets
PD1-
%IFNy- only	%IFNy+ only	%IFNy+ IL2+	%IFNy+ TNFa+	%IFNy+ IL2+ TNFa+
75.7	16.2	0	8.1	0
77.1	8.6	2.9	8.6	2.9
84.6	12.8	0	0	2.6
PD1int
%IFNy- only	%IFNy+ only	%IFNy+ IL2+	%IFNy+ TNFa+	%IFNy+ IL2+ TNFa+
51.2	13.7	1.2	15.5	18.4
56.7	9.4	1.6	17.3	14.9
64.1	16.9	2.2	6.5	10.3
PD1high
%IFNy- only	%IFNy+ only	%IFNy+ IL2+	%IFNy+ TNFa+	%IFNy+ IL2+ TNFa+
51.8	13.3	2.4	14.5	18.1
65.6	15.7	0	12.5	6.3
72.9	4.2	2.1	12.5	8.3
Panel f	%cytokine composition of CD8 PD1 subsets
PD1-
%IFNy- only	%IFNy+ only	%IFNy+ IL2+	%IFNy+ TNFa+	%IFNy+ IL2+ TNFa+
20	50	0	20	10
21.4	35.8	0	28.6	14.3
15.4	61.5	0	23.1	0
PD1int
%IFNy- only	%IFNy+ only	%IFNy+ IL2+	%IFNy+ TNFa+	%IFNy+ IL2+ TNFa+
25.9	27.2	1.2	40.8	4.9
19	42.8	0	33.4	4.8
29.4	38.7	0.8	24.4	6.7
PD1high
%IFNy- only	%IFNy+ only	%IFNy+ IL2+	%IFNy+ TNFa+	%IFNy+ IL2+ TNFa+
15.6	43.8	0	34.4	6.3
17.6	53	0	23.6	5.9
38.7	19.4	6.4	32.2	3.2

## Sheet: Fig. 4
Panel b	MFI of different markers of CD4 Nur77 populations
Nur77-GFP -			Nur77-GFP +
Slamf6	PD1	Tim3	Slamf6	PD1	Tim3
20409	4643	43	35595	12688	644
20098	3833	124	29906	10552	279
20970	4976	95.9	26024	8101	306
17214	3767	67.5	29173	8328	441
21908	4670	65.1	29793	6115	576
25496	4360	107	28724	7597	536
12921	11632	434	24077	8596	817
29424	4686	119	29278	11794	765
26479	5853	93.9	28664	8255	486
Panel c	MFI of different markers of CD8 Nur77 populations
Nur77-GFP -			Nur77-GFP +
Slamf6	PD1	Tim3	Slamf6	PD1	Tim3
15099	4583	152	21353	11541	816
13976	5152	341	17536	9207	355
18141	4534	258	25596	9108	472
17216	4748	174	25591	10452	477
16610	5635	169	23675	5525	665
14736	6053	211	22702	9650	287
14326	14326	257	17137	-47.8*	-28.3		excluded value
17734	4573	231	22310	6763	891
17094	5787	242	21991	10599	639
Panel e	%CD69+ of CD4 and CD8 PD1 subsets
CD4			CD8
PD1-	PD1int	PD1high	PD1-	PD1int	PD1high
24.3	25.6	31.1	29.8	59.1	76.6
7.01	15.8	49.5	30.5	61.7	86.2
8.76	11	24.6	28.4	42.9	80.2
10.9	19.7	41	18.5	51.7	78.8
3.61	6.77	28.4	4.58	41.8	74.5
3.57	20.8	57.9	1.47	37.9	58.8
3.26	10.6	15.7	6.98	26.3	55.6
4.8	10.7	27.8	8.7	31	55.6
4.36	19.8	42.8	3.98	22.2	64.3
Panel f	%CD69+ CD103+ of CD4 and CD8 PD1 subsets
CD4			CD8
PD1-	PD1int	PD1high	PD1-	PD1int	PD1high
6.61	5.62	5.41	4.77	20.8	16.2
0	0.68	3.96	7.32	7.48	17.1
0	0	5.26	0	0	9.91
1.55	0	9.84	0	3.33	3.89
0	0.75	2.99	0.65	3.3	7.19
0	0	10.5	0	10.3	14.7
0.36	2.27	5.88	1.16	5.26	18.5
0.8	1.79	0	2.17	3.45	0
0.34	2.42	10.7	0.44	0	11.4
Panel h	composition (%) of CD4 PD1 subsets
PD1-
%CD69+ Nu77-	%CD69- Nur77+	%CD69+ Nur77+
15.1	1.89	1.89
13.6	4.55	1.52
32.5	7.83	3.61
35	0	0
34.3	8.82	2.94
23.6	7.27	3.64
PD1int
%CD69+ Nu77-	%CD69- Nur77+	%CD69+ Nur77+
10.4	4.72	2.83
8.47	9.75	0.85
7.88	12.1	4.93
9.8	10.8	4.9
12.7	16	6.08
11.5	6.19	4.42
PD1high
%CD69+ Nu77-	%CD69- Nur77+	%CD69+ Nur77+
25	0	25
5	40	20
10.8	35.1	8.11
16.7	0	33.3
11.8	11.8	52.9
27.3	27.3	36.4
Panel j	composition (%) of CD8 PD1 subsets
PD1-
%CD69+ Nu77-	%CD69- Nur77+	%CD69+ Nur77+
5.88	5.88	0
0	0	0
1.11	5.56	0.56
0	2.94	0
6.93	9.9	0.99
19	1.59	0
PD1int
%CD69+ Nu77-	%CD69- Nur77+	%CD69+ Nur77+
49.3	0	1.41
10	0	4
45	4.03	3.36
47.4	1.75	3.51
42.9	3.97	5.56
50.4	2.44	0.81
PD1high
%CD69+ Nu77-	%CD69- Nur77+	%CD69+ Nur77+
58.8	0	0
52.4	0	4.76
67.2	3.45	6.9
50	0	0
56.2	2.08	1.39
65.2	8.7	8.7
Panel k	%PD1 populaton of CD44+ T cells
ctrl IgG - CD44+ CD4			ctrl IgG - CD44+ CD8
%PD1-	%PD1int	%PD1high	%PD1-	%PD1int	%PD1high
47.5	42.9		69.3	23.2	7.49
38.9	50.7	9.59	61.9	33.6	4.42
53.7	40.2	10.4	53.2	40.4	6.42
71.7	21.7	6.1	67.2	24.1	8.71
64.5	30.4	6.69	56.8	28.4	14.9
72.8	23.9	5.14	78.5	16.5	4.95
33.6	52.5	3.32	20.9	62	17.1
60.6	33	13.9	50.8	32.2	17.1
55.5	35.9	6.43	69.2	24.1	6.65
		8.65
anti-IL-2 - CD44+ CD4			anti-IL-2 - CD44+ CD8
%PD1-	%PD1int	%PD1high	%PD1-	%PD1int	%PD1high
39.9	50.9	9.12	50.7	33.2	16.1
50.8	41	8.2	40.5	29.7	29.7
75.4	23.2	1.43	76.8	20	3.21
60.8	36.5	2.79	58.7	35	6.28
59.8	33.1	7.09	38.3	47.6	14.1
60.1	33.4	6.45	48.4	34.7	16.9
64.3	30	5.7	66.4	27.5	5.94
66	26.3	7.76	42.3	22.8	33
35.1	47.8	17.1	15.4	67.9	16.6
Panel l	%Slamf6 Tim3 populatons of CD44+ CD4 and CD8 T cells
ctrl IgG CD44+ CD4			anti-IL2 CD44+ CD4
%Slamf6hi Tim3-	%Slamf6+ Tim3+	%Slamf6- Tim3+	%Slamf6hi Tim3-	%Slamf6+ Tim3+	%Slamf6- Tim3+
87.2	6.51	1.06	86.6	1.88	0.54
93.8	3.47	0.69	89.1	3.28	2.73
80.5	1.83	1.83	96.3	2.05	0
66.9	0.39	1.18	92.2	1.39	0.4
86.4	2.34	1.87	74	11	1.57
94.3	2.69	0.79	86.8	9.68	0.29
94.1	2.1	0.42	93.1	4.78	0.46
82.2	3.94	5.6	50.4	38.3	7.94
83.9	13.3	0.86	48.7	46.8	2.95
ctrl IgG CD44+ CD8			anti-IL2 CD44+ CD8
%Slamf6hi Tim3-	%Slamf6+ Tim3+	%Slamf6- Tim3+	%Slamf6hi Tim3-	%Slamf6+ Tim3+	%Slamf6- Tim3+
85.5	7.84	0.7	90.5	1.42	0.95
95.6	1.77	0	64.1	4.62	5.13
97.2	0	0	92.5	1.43	0
92.9	0	0	97.3	1.37	0
79.7	7.43	2.03	66.6	2.41	1.03
94.1	1.65	0.71	81.6	9.2	1.19
54.7	4.46	2.11	82.5	6.56	0.78
82	4.21	2.22	26.9	50.6	14.5
79.5	15.3	0.9	20.7	67.2	10.2
Panel m	% IFNy+
ctrl IgG		anti-IL-2
%IFNy+ of CD44+ CD4	%IFNy+ of CD44+ CD8	%IFNy+ of CD44+ CD4	%IFNy+ of CD44+ CD8
23.4	31.7	42.1	52.1
31.9	36.3	31.7	43.6
36	40.4	24	36.8
38.6	22	22.7	33.3
31.3	45.9	40.6	52.1
13.3	16	15.8	36.2
31.1	64.6	18.8	31.2
28.6	43.2	28.2	51
24.9	30	44.7	75.6

## Sheet: Fig. 5
Panel c	%PD1 populaton host vs BT3 CD44+ CD4 T cells
Host CD44+ CD4			BT3 CD44+ CD8
%PD1-	%PD1int	%PD1high	%PD1-	%PD1int	%PD1high
45.8	43.1	11.1	0	9.9	90.1
40.9	43.7	15.4	0.045	6.02	93.9
40.9	43.5	15.6	0.029	5.86	94.1
46	39.2	14.8	0	31.2	68.8
47.8	39.7	12.5	0.041	7.07	92.9
42.6	43.3	14.1	0.037	8.24	91.7
Panel e	% Tim3+ of CD44+ CD4 T cells
Host	BT3
4.31	11.6
4.52	9.28
4.71	9.17
4.05	8.9
4.42	12.7
3.88	18.4
Panel g	% Tox+ of CD44+ CD4 T cells
Host	BT3
33	96.7
37.1	98.3
36.9	97.8
36.2	92.9
33.4	98
37.8	98.7
Panel h	% composition of CD44+ CD4 Host and BT3
Host
%PD1-	%PD1+Tim3-Tox-	%PD1+Tim3+Tox-	%PD1+Tim3-Tox+	%PD1+Tim3+Tox+
45.8	24.6068	0.42276	51.4	1.3008
40.9	25.413	0.3546	53.4	1.80255
40.9	25.7085	0.56736	52.4	1.86756
46	21.222	0.2538	57.6	1.4526
47.8	22.446	0.43848	53.4	1.43028
42.6	23.3618	0.24682	56.1	1.60146
BT3
%PD1-	%PD1+Tim3-Tox-	%PD1+Tim3+Tox-	%PD1+Tim3-Tox+	%PD1+Tim3+Tox+
0	3.33	0.14	87.5	9
0.045	1.8	0.067	90.5	7.64
0.029	2.2	0.11	90.3	7.4
0	7.42	0	85.2	7.42
0.041	1.99	0.16	87.2	10.6
0.037	1.29	0.074	85.4	13.3

## Sheet: Fig. 6
Panel b	avg. plaque area
ctrl IgG	anti-PD1
692787	877696
909644	869002
671731	793285
786400	801344
390619	608217
568997	698320
1.02485e+06	916920
676008	1.01358e+06
750316	1.05943e+06
445815	264590
864860	721101
423148	811357
Panel c	# CD3 cells/mm2 in plaque
ctrl IgG	anti-PD1
72	510
18	160
64	365
62	262
70	227
84	338
61	136
18	248
65	47
38	216
15	294
21	82
Panel f	PD1 composition of CD44+ CD4
ctrl IgG			anti-PD1
%PD1-	%PD1int	%PD1high	%PD1-	%PD1int	%PD1high
45.7	46.2	7.83	33.1	53	13.9
49.4	44.7	5.9	33.4	55.6	10.9
41.3	50.9	7.81	31.4	44.4	24.2
39.7	45.8	14.6	15.2	49.7	35.1
30.5	54	15.5	19.7	45.7	34.6
57.2	37.4	5.43	14.2	49.5	36.4
59.3	36.4	4.35	25.6	53.1	21.2
38.4	49.3	12.3	30.9	49.4	19.6
34.8	55.9	9.32	11.4	39.7	48.9
62	30.5	7.56	33.7	39.9	26.3
53.8	38.7	7.52	34.8	44.7	20.5
27.3	47.3	25.4	19.6	46	34.5
Panel g	# PD1 subsets CD44+ CD4
ctrl IgG			anti-PD1
PD1- CD44+	PD1int CD44+	PD1high CD44+	PD1- CD44+	PD1int CD44+	PD1high CD44+
450	455	77	278	445	117
577	521	69	311	518	101
352	435	67	222	314	172
197	227	72	234	763	539
199	352	101	356	826	625
821	537	78	328	1147	843
472	290	35	111	231	92
248	317	79	410	657	261
165	266	44	450	1572	1934
725	356	88	486	576	379
255	184	36	171	219	101
643	1116	599	274	645	483
Panel h	PD1 composition of CD44+ CD8
ctrl IgG			anti-PD1
%PD1-	%PD1int	%PD1high	%PD1-	%PD1int	%PD1high
33.4	53.2	13.4	7.26	20.4	72.4
42.7	35	22.3	8.71	27	64.3
23.1	48.8	28.1	10.8	17.2	72
15.6	55	29.4	2.17	23	74.9
18.4	37.8	43.8	3.18	10.5	86.3
48.2	37	14.9	2.46	11.8	85.8
42.3	42.3	15.3	15.4	34.7	49.8
16.1	74.5	9.36	14.6	26	59.4
19.4	62.8	17.8	3.61	13.6	82.8
42.9	39.2	17.9	12.6	13.2	74.3
41.8	38.1	20.1	6.81	14.3	78.9
36.9	38.1	25	6.37	14.6	79.1
Panel i	# PD1 subsets CD44+ CD8
ctrl IgG			anti-PD1
PD1- CD44+	PD1int CD44+	PD1high CD44+	PD1- CD44+	PD1int CD44+	PD1high CD44+
132	210	53	102	286	1017
264	216	138	98	304	723
177	373	215	120	191	801
81	284	152	56	591	1926
122	250	290	159	527	4319
350	269	108	176	841	6134
170	170	61	60	134	193
102	471	59	194	344	788
74	241	68	243	912	5571
337	307	140	240	251	1417
241	220	116	110	231	1270
394	406	267	144	329	1786
Panel j	%PD1+Tim3+ of CD44+ CD4 and CD8
ctrl IgG			anti-PD1
% of CD44+ CD4	% of CD44+ CD8		% of CD44+ CD4	% of CD44+ CD8
2.24	12.2		1.04	45.5
0.95	15.1		4.09	52.1
4.95	33.7		4.24	47.5
7.81	48.9		6.54	38.6
6.16	46.4		10.9	54.1
3.24	21.3		21.6	83.3
0.56	9.47		2.81	16.8
2.57	19.5		1.59	32.4
1.51	25.6		27.6	76.3
1.37	10.3		1.98	33.8
3.76	36.7		4.42	37.1
2.9	15.3		11.5	50.9
Panel k	%IFNy+ of CD44+ CD4 and CD8
ctrl IgG			anti-PD1
% of CD44+ CD4	% of CD44+ CD8		% of CD44+ CD4	% of CD44+ CD8
23.5	51.4		33.1	64.2
15.5	33.4		31	61.1
27.6	57		29.5	64.7
33.3	69.8		39.5	65.1
24.5	49.2		36.7	58.1
17.1	37		35.5	68
17.1	43.2		38.4	61.8
37.7	72.3		31.9	70.6
26.4	68.4		58.4	81.5
21	50.5		30.1	67.9
21.5	50.5		27.5	72.5
35.2	60		42.5	80
Panel m	presence of plaque or adventitial foci (binary)
Mouse ID	Treatment ID SPSS	Treatment code	plaque foci present (0 or 1)	adventitial foci present (0 or 1)
Ra1	1	anti-PD1 3 weeks	0	0
Ra2	0	ctrl IgG 3 weeks	0	0
Ra3	0	ctrl IgG 3 weeks	0	0
Ra4	1	anti-PD1 3 weeks	0	0
Ra5	1	anti-PD1 3 weeks	0	0
Ra6	1	anti-PD1 3 weeks	0	0
Ra7	0	ctrl IgG 3 weeks	0	0
Ra8	1	anti-PD1 3 weeks	0	0
Ra9	0	ctrl IgG 3 weeks	0	0
Ra10	1	anti-PD1 3 weeks	0	0
Ra11	0	ctrl IgG 3 weeks	0	0
Ra12	0	ctrl IgG 3 weeks	0	0
Ra13	1	anti-PD1 3 weeks	0	0
Ra14	0	ctrl IgG 3 weeks	0	0
Ra15	1	anti-PD1 3 weeks	0	0
Ra16	0	ctrl IgG 3 weeks	0	0
Ra17	1	anti-PD1 3 weeks	0	0
Ra18	1	anti-PD1 3 weeks	0	0
Ra19	1	anti-PD1 3 weeks	0	0
Ra20	0	ctrl IgG 3 weeks	0	0
Ra21	0	ctrl IgG 3 weeks	0	0
Ra22	1	anti-PD1 3 weeks	0	0
Ra23	1	anti-PD1 3 weeks	0	0
Ra24	0	ctrl IgG 3 weeks	0	0
Ra25	0	ctrl IgG 3 weeks	0	0
Lmp1	2	ctrl IgG 6 weeks	0	0
Lmp2	3	anti-PD1 6 weeks	0	1
Lmp3	3	anti-PD1 6 weeks	1	0
Lmp4	3	anti-PD1 6 weeks	0	0
Lmp5	2	ctrl IgG 6 weeks	0	0
Lmp6	3	anti-PD1 6 weeks	0	0
Lmp7	2	ctrl IgG 6 weeks	0	0
Lmp8	3	anti-PD1 6 weeks	0	0
Lmp9	2	ctrl IgG 6 weeks	0	0
Lmp10	3	anti-PD1 6 weeks	0	1
Lmp11	2	ctrl IgG 6 weeks	0	0
Lmp12	2	ctrl IgG 6 weeks	0	0
Lmp13	3	anti-PD1 6 weeks	0	0
Lmp14	3	anti-PD1 6 weeks	0	1
Lmp15	2	ctrl IgG 6 weeks	0	0
Lmp16	2	ctrl IgG 6 weeks	0	0
Lmp17	2	ctrl IgG 6 weeks	0	0
Lmp18	3	anti-PD1 6 weeks	0	0
Lmp19	3	anti-PD1 6 weeks	0	0
Lmp20	2	ctrl IgG 6 weeks	0	0
Lmp21	3	anti-PD1 6 weeks	0	0
Lmp22	2	ctrl IgG 6 weeks	0	1
Lmp23	3	anti-PD1 6 weeks	0	0
Lmp24	2	ctrl IgG 6 weeks	0	0
Panel n	# CD3 cells / mm2
HCD		HCD + MC38 tumor
ctrl IgG	anti-PD1	ctrl IgG	anti-PD1
40.5383	260.015	95.14	97.1
96.8472	174.171	52.9224	251.874
46.8143	251.66	56.2711	91.4758
132.41	240.792	87.6587	188.349
25.866	303.806	36.21	647.49
		128.893	106.02
		149.292	246.569
Panel p	#Ly6G+ cells / mm2 (plaque)
ctrl IgG	anti-PD1
26	85
105	191
79	63
22	197
106	145
197	135
38	67
20	16
0	210
48	205
15	128
17	166
Panel q	#Ly6G+ cells / mm2 (adventitia)
ctrl IgG	anti-PD1
5	91
15	644
10	92
2	582
204	119
29	129
38	299
13	20
15	272
0	77
13	350
26	46
Panel r	#CD68+ cells / mm2 (plaque)
ctrl IgG	anti-PD1
736	904
505	133
617	1006
261	318
763	645
914	1605
223	232
406	1163
505	754
723	1075
803	1258
1566	1398
Panel t	concentration CXCL9 (pg/ml)
ctrl IgG	anti-PD1
26.58	96.38
25.1	38.67
17.09	83.86
7.75	65.84
21.14	31.06
13.83	59.27
21.65	15.94
7.47	32.82
2.91	4.81
4.32	33.27
7.54	13.83
5.19	9.05
Panel u	concentration CXCL10 (pg/ml)
ctrl IgG	anti-PD1
123.68	188.76
87.67	74.39
104.56	74.39
128.4	199.87
14.98	133.27
48.21	75.71
54.36	65.04
183.03	219.04
15.43	75.47
32.96	99.55
4.85	159.57
62.28	78.24

## Sheet: Fig. 7
Panel b	# PD1int CD44+ CD4 cells in blood
ctrl IgG + anti-PD1			RMP1.30 + anti-PD1
day 0	day 7	day 21	day 0	day 7	day 21		excluded value
188	897	1254	766	995	1187
172*	620	938	323	273	185
200	279	361	198	287	236
12*	520	469	553	709	730
284	300	681	1125	754	1290
598	222	1833	202	78*	732
13*	623	1016	366	443	630
670	1217	1124	85*	882	468
521	402	272	308	1353	988
886	276*	875	252	357	394
492	939	799	1017	1245	1081
521	253	780	557	218	571
287	268	940	131	49*	518
Panel c	# PD1int CD44+ CD8 cells in blood
ctrl IgG + anti-PD1			RMP1.30 + anti-PD1
day 0	day 7	day 21	day 0	day 7	day 21
104	616	611	496	815	754		excluded value
72*	372	406	124	222	238
108	175	163	61	126	304
2*	348	192	237	414	259
212	271	369	605	481	803
219	51	717	73	46*	534
5*	464	402	187	280	265
419	646	560	26*	412	174
276	292	142	106	712	690
508	212*	306	112	224	141
149	341	321	468	943	535
266	174	339	238	146	442
190	142	329	97	65*	315
Panel d	# PD1high CD44+ CD4 cells in blood
ctrl IgG + anti-PD1			RMP1.30 + anti-PD1
day 0	day 7	day 21	day 0	day 7	day 21
36	254	93	172	57	53		excluded value
71*	212	40	99	8	1
61	80	17	36	3	1
4*	148	41	163	32	57
81	77	66	368	24	79
164	60	72	79	0*	48
2*	214	107	76	31	88
203	343	81	17*	63	79
169	130	12	46	61	3
284	87*	107	101	29	49
164	350	76	269	84	69
175	87	81	109	17	15
68	77	85	34	2*	111
Panel e	# PD1high CD44+ CD8 cells in blood
ctrl IgG + anti-PD1			RMP1.30 + anti-PD1
day 0	day 7	day 21	day 0	day 7	day 21
18	151	791	58	26	499
34*	175	618	70	21	22
56	114	362	15	5	17
2*	119	356	52	15	209
64	118	1011	105	28	765
65	21	896	50	0*	664
0*	86	638	82	8	488
108	273	958	10*	27	229
103	119	79	28	61	101
334	132*	1332	52	6	229
116	269	686	147	167	527
88	52	665	93	9	97
87	90	685	16	7*	1047
Panel g	# CD3+ cells / mm2 (plaque)
ctrl IgG	RMP1.30	ctrl IgG + anti-PD1	RMP1.30 + anti-PD1
116.9	2.89778	212.947	70.8506
48.4472	21.0044	212.872	115.164
34.3527	3.46202	19.8031	41.1318
13.5151	60.3452	29.4809	101.634
34.2218	166.108	380.332	241.359
71.737	28.5923	88.4671	106.277
13.7794	18.4425	129.476	100.268
19.0134	27.8322	98.466	55.6202
5.59676	77.1088	111.821	123.475
52.7987	177.135	153.569	85.7759
13.6362		47.9417	656.844
		119.94	225.626
		35.0323	100.326
Panel h	# Slamf6+Tim3- PD1int CD44+ CD4
ctrl IgG	RMP1.30	ctrl IgG + anti-PD1	RMP1.30 + anti-PD1
336	84	407	529
96	203	408	101
130	250	1473	429
215	271	346	4598
137	148	858	1304
329	167	246	315
115	107	407	394
335	102	316	312
151	718	249
400	137	443	85
317		184	318
		255	232
		200	310
Panel i	# Slamf6+Tim3- PD1int CD44+ CD8
ctrl IgG	RMP1.30	ctrl IgG + anti-PD1	RMP1.30 + anti-PD1
185	48	171	305
48	76	309	85
53	99	559	217
76	215	59	1093
49	120	526	170
117	66	218	234
39	122	174	210
119	41	62	253
50	440	151
156	93	146	184
66		89	337
		201	96
		73	176
Panel j	# PD1high CD44+ CD4
ctrl IgG	RMP1.30	ctrl IgG + anti-PD1	RMP1.30 + anti-PD1
102	17	55	50
49	40	43	6
49	81	35	9
145	47	66	80
44	36	144	84
161	10	363	285
22	30	149	42
257	10	186	76
56	164	45	440
557	30	119	448
192		134	85
		49	64
		156
Panel k	# PD1high CD44+ CD8
ctrl IgG	RMP1.30	ctrl IgG + anti-PD1	RMP1.30 + anti-PD1
160	13	274	352
83	24	179	43
58	23	811	80
107	58	495	227
78	63	1346	538
182	17	1052	451
45	40	233	667
325	29	588	103
91	402	263	2233
627	78	1148	411
61		724	335
		424	196
		1037
Panel l	% IFNy+ of CD44+ CD4
ctrl IgG	RMP1.30	ctrl IgG + anti-PD1	RMP1.30 + anti-PD1
18.6	15.7	27.4	39.4
26.2	21.5	42.8	46
32.9	28.3	35.6	37.8
35.9	28.9	44.4	51.8
13.8	21.4	42.9	37.3
26.3	33.3	32.8	37.1
23	33.1	60.7	36.3
28.9	32.3	69.8	57
37.3	41.7	39.6	69.7
34.9	16.2	34.1	67.4
13.3		36.1	36.3
		30.5	38.9
		51
Panel m	% IFNy+ of CD44+ CD8
ctrl IgG	RMP1.30	ctrl IgG + anti-PD1	RMP1.30 + anti-PD1
43.9	37.9	56.7	58.6
50	38.7	77.6	76.7
45.2	51.1	49.4	68.6
60.3	59.7	63.6	74.6
43.4	55.9	77	71.6
44.7	46.2	73.9	66.7
43.7	64.3	70.7	65.4
62.7	52.5	74.9	67
60.9	64.2	58.7	85.2
63.5	48.9	67.1	56.1
19.8		61.1	52.7
		58.8	61.3
		69.4

## Sheet: Fig. 8
Panels d & e	% PD1+ of CD4 and CD8										Panels f & g	% PD1+ of CD4 and CD8						Panel i	%IFNy+ of CD4 and CD8 (aCD3 + costim)
PD1+ CD4				PD1+ CD8							% PD1+ of CD4		% PD1+ of CD8					% of PD1- CD4	% of PD1+ CD4	% of PD1- CD8	% of PD1+ CD8
% Tcm	% Tem	% Temra	%T naïve	% Tcm	% Tem	% Temra	%T naïve				No plaque	Plaque present	No plaque	Plaque present				0.28	5.19	0.91	5.77
58.1	39.5	0	2.33	13.6	72.7	13.6	0				8.31	1.29	11	7.14				0.78	12.7	15	24.1
12.2	75.5	8.16	4.08	0	35.1	61.4	3.51				2.89	8.09	6.64	17.6				2.07	11.8	1.31	10.2
20	70	10	0	0	20	80	0				4.85	6.23	11.8	5.88				2.82	11.4	7.81	16
48.6	45.9	1.43	4.1	13.7	61.5	21.3	3.53				2.63	5.17	15.4	6.22				2.77	9.32	1.35	10.7
38.7	57.9	2.32	1.11	12.9	25.3	54.9	6.91				2.71	6.59	18.1	17.9				0.16	0.45	0.39	2.51
47.5	49	1.61	1.84	1.38	69.8	28.4	0.46				1.89	0.82	4.1	10.4				0.3	2.07	1.33	1.12
14	81.3	4.36	0.32	12.6	57	27.8	2.6				5.78	2.62	4.25	4.86				0	0	0	0
49.3	36.3	11.5	2.83	3.3	20	76.3	0.34				1.56	2.19	5.08	11.4				1.01*	7.29*	1.85*	22.2*		excluded value
27.3	36.4	0	36.4	0	50	50	0				7.18	4.46	15.2	9.79				0	0	0	33.3
48	47.3	1.33	3.45	15.5	58.2	22.6	3.64				9.41	36.9	7.11	30.1				0.31	5.5	4	6.25
15.8	80.4	3.4	0.41	5.63	69.4	23.8	1.1				13.6	8.85	19.2	63.9				1.37	10	7.25	33.4
36.6	58.6	2.86	1.91	3.84	55.2	38.7	2.27				8.74	7.6	18.8	8.39				1.89	7.92	7.26	25
49.5	44.8	4.54	1.14	10.8	51	37	1.2				3.25	4.89	5.28	16.3				2.65	7.18	18.73	26.5
43.2	53.3	2.26	1.27	1.7	65.7	31.7	0.85				2.94	6.73	9.35	14.8				0.98	5.27	11.01	21.46
15.9	70.4	13.2	0.47	2.03	69.4	28.2	0.32				8.21	6.75	0.72	21.7				0.38	1.67	6.9	10.71
57.5	35.8	1.57	5.12	8.33	53.6	34.7	3.4				7.95	3.06	3.32	5.43
21.3	63.5	3.13	12.1	11.3	71.3	15	2.39				8.24	24.5	25.6	20.2
40.9	53.6	4.12	1.41	5.47	29.5	62.1	2.93				14.4	10.6	18.9	15.5
30.6	36.6	29.5	3.23	2.95	63.2	29.7	4.24				5.8	3.59	15.5	13.1
44.8	48.1	1.91	5.21	2.78	52.7	43.3	1.2				3.83	6.54	6.77	33.8				Panel j	%IFNy+ of CD4 and CD8 (cytokine stim.)
45.6	48.1	2.27	4.05	4.22	47.4	46.3	2.03				2.7	7.94	9.31	13.1				% of PD1- CD4	% of PD1+ CD4	% of PD1- CD8	% of PD1+ CD8
29.3	57.6	11.8	1.31	11.6	66	21.8	0.68				4.52	3.46	12.1	15.5				0.62	4.35	1.54	3.96
49.9	42.7	2.71	4.65	5.53	69.3	22.6	2.52				6.17	24.1	28	34.9				0.98	9.41	3.78	13.4
21.5	56.1	21.4	1.07	2.97	21.5	70.9	4.55				4.06	4.68	9.15	10.8				2.07	10.1	3.28	13
39.5	55.1	4.24	1.14	19.8	47.7	27.7	4.84				6.84	2.41	18.2	19.3				2.35	28.4	14.3	40
34.2	62	2.75	1.09	7.55	42.8	46.7	2.93				6.19	8.37	13.6	14.1				1.91	12.4	5.58	11.1
51.6	46.5	0.52	1.4	11	71.9	16.1	0.9				6.09	3.61	18.4	6.42				0.39	3.05	0.67	1.88
46	41.5	10.2	2.29	2.92	35.2	59.8	2.07				5.67	4.31	6.19	22.2				0.94	2.53	0.97	2.51
43.3	52.8	2.12	1.78	15.1	53.2	28.3	3.49				7.24	5.36	18.9	3.1				0.7	0	0	6.45
55.3	40.2	3.34	1.11	10.9	37.9	44.2	7.08				8.99	3.22	26.9	13.5				6.58*	8.33*	8.11*	0*		excluded value
37.6	60.2	0.96	1.25	15.4	50.2	29.2	5.2				5.11	15.9	12.3	21.4				5.45	24.1	8.96	0
30.2	31.3	27.1	11.5	6.14	27.6	55	11.3				2.53	1.55	4.36	6.87				4.23	9.78	7.4	15.46
49.1	48.6	0.74	1.58	5.21	70.4	23.6	0.84				9.6	14.1	12.1	4.22				8.26	19	12.88	40.03
67.3	28.8	1.45	2.45	15.6	36.8	41.1	6.54				21.4	14.2	10.3	4.96				16.779	26.23	19.95	46.19
											2.1	1.59	1.6	6.79				12.76	15.39	16.19	22.41
57.5	38.7	1.47	2.29	28.5	49.9	15.2	6.48				8.78	8.98	34.9	12.4				5.44	9.74	14.4	26.99
33.3	66.7	0	0	5.38	77.4	17.2	0				1.99	3.48	10.5	15.7				7.29	16.34	9.56	12.5
36.2	3.04	30.6	37.4	0.35	34.1	86.6	5.88				7	3.53	14.1	4.52
70.1	27.6	1.15	1.15	27.3	63.6	9.09	0				3.94	4.33	3.23	9.42
37.5	55.5	4.56	2.43	8.08	32.5	54.5	4.98				8.14	3.91	23.1	12.9
37.1	58.6	2.32	2.03	7.62	78.8	13.3	0.24				6.18		17.4
35.1	62	2.17	0.82	1.82	44.6	52.6	0.91				9.41	15	16.3	19.8
51.3	27	10.2	11.5	39.3	26.6	17.6	16.6				1.51	4.55	1.88	6.98
60.1	37.8	1.29	0.86	9.84	78.2	11.4	0.52				4.41	5.79	13.6	11.6
45.5	49.9	2.87	1.71	11.6	54.7	30.9	2.74				2.54	0.59	3.15	3.65
62.3	34.6	0.79	2.31	21.4	57.3	18.2	3.16				3.99	1.43	6.46	19.5
57.2	40.2	1.07	1.48	15.7	59	22.7	2.56				3.12	1.14	4.02	3.81
41.6	53.4	2.68	2.35	5.68	52	41.3	1.03				6.71	4.04	25.8	14.7
53.6	40.8	1.81	3.78	8.62	34.6	51.7	5.06				3.23	2.38	12.1	10.1
54.6	41.4	1.81	2.13	19.5	60.9	16.4	3.18				3.43	5.1	6.56	21.4
26.1	72.4	0.88	0.59	11.2	75.5	11.9	1.4				5.78	7.92	11.1	24.2
37.8	56.7	4.2	1.36	6.26	67.8	23.8	2.07				11.1	5.91	15.2	8.91
43.8	51.2	3.23	1.78	2.56	52.6	44.1	0.75				3.72	2.42	5.51	6.12
54.8	42.6	1.01	1.57	2.82	10.3	85.7	1.14				5.4	3.6	3.3	26.9
23.7	64.3	11.2	0.77	2.45	84	13	0.52				11.4	6.35	25.3	5.82
70.4	26.2	0.57	2.77	25.8	51.5	16.8	5.91				12.5	7.74	25.3	5.61
36	59.5	1.88	2.65	7.46	64.6	24.3	3.6				16.1	7.74	37	22.3
54.5	42.1	0.95	2.46	17.6	44.3	33.3	4.85				3.58	2.3	6.01	6.12
39.7	57.1	2.18	1.03	5.6	48	45.8	0.59				5.68	4.14	5.18	10.3
24.5	65.6	9.3	0.56	15.4	26.1	55.3	3.19				10.9	5.31	14.2	15.1
49.2	47.6	1.5	1.63	9.3	55.7	33.4	1.59				1.15	5.4	2.6	7.63
17.6	75.7	4.94	1.78	2.44	44.4	52.9	0.31				6.8	7.88	2.1	13.7
30.7	63.7	4.55	1.04	20.4	44	29.6	6.12					2.73		4.4
50.5	45.8	0.93	2.8	8.64	48.1	32.1	11.1				4.29	7.82	1.3	8.27
36.6	61.5	0.81	1.17	32	48	15.1	4.87				4.74	4.67	6	29.8
42.2	51.5	1.36	4.95	11	69.9	15.2	3.85				6.39	9.38	7.03	4.27
42.4	51.6	4.75	1.23	7.57	40.1	49	3.24				7.76	1.96	3.02	15.9
60.9	33.6	1.72	3.77	9.72	51.8	36	2.41				2.83	12.5	5.08	11.6
52.2	44.2	1.91	1.69	9.05	38.9	49.2	2.87				4.61	11.6	6.7	3.58
											8.3	3.8	9.76	7.06
44.5	53.3	1.58	0.59	4.05	32.9	62.7	0.38				2.11	3.79	10.7	10.5
											4.22	4.25	5.89	11.3
58.1	38.8	0.83	2.33	13.9	64.4	19.3	2.49				7	2.43	16.2	4.63
31.6	65.5	1.61	1.35	5.55	38.7	54.8	0.9				14.6	7.31	34.4	23.3
45.5	49.4	2.92	2.22	7.81	51.7	38.6	1.86				3.69	3.8	17.5	8.24
36.4	54.4	8.42	0.76	9.38	52.6	36	1.98				3.51	4.1	8.97	18.2
20.6	75.8	1.9	1.71	9.67	18.8	69.9	1.66				2.35	3.01	6.04	18.4
36.1	53.9	6.94	3.06	10.4	49.5	37.9	2.24				7.68		2.33
59.6	38	0.59	1.78	22.8	64	12	1.12				3.82	3.68	13.5	7.86
38.1	40.2	19.5	2.19	18.2	37	35.4	9.44				4.94	8.33	4.21	26.3
63.4	32.1	1.19	3.23	18.4	55.1	22.1	4.44				6.12	8.66	3.02	16.7
55.6	41.3	1.01	2.12	19	49	24	7.99				5.74	7.63	8.63	9.95
32.4	65.4	1.37	0.84	7.24	68.8	22.4	1.57				11.5	3.1	15.4	4.58
58.5	36.2	3.48	1.88	9.47	37.4	48	5.07				5.46	11.8	14.6	20.9
17	52.1	30.4	0.59	7.24	45.4	45.9	1.47				9.39	4.59	16.4	8.35
55.1	41.9	1.23	1.76	20.6	54.5	22	2.99				10.9	11.7	6.45	22.5
66.4	30	1.32	2.32	20.9	55.6	19.2	4.24				5.45	11.4	34.9	10
61.7	31.7	1.66	4.95	4.3	60.7	34	1.04				5.04	5.76	16.9	8.69
57.4	37.2	1.85	3.58	12.3	58.3	20.2	9.23				4.58	3.25	13.2	6.03
40.2	52.5	4.85	2.48	16.9	56.5	24.2	2.46				8.56	6.14	11.4	17.7
36.3	50.9	11	1.85	11.4	57.1	28.3	3.21				2.78	8.56	2.88	15.1
68.8	24	1.25	5.97	22.5	44.2	28.1	5.18				2.03	8.12	2.11	8.27
70.1	24.3	1.42	4.21	7.69	23.7	60	8.63				10.8	20.8	21.7	8.29
69.1	26.1	1.24	3.55	21.3	51.9	24.9	1.86				3.1	5.41	5.12	4.19
42.6	53	1.07	3.4	17.3	46.9	30.6	5.17				2.6	12.3	6.67	20.9
50.8	37.6	9.75	1.83	5.5	35.8	57.6	1.03				4.46	6.88	2.38	13.3
62.8	32.7	0.3	4.2	15.3	70.9	10.6	3.17				8.17	9.35	13.9	16.3
58.3	40.4	0.44	0.93	3.39	89.7	6.6	0.3					3.81		12.1
65.1	30.4	0.97	3.45	11.7	57.5	26.8	3.96				16.2	6.57	20.2	8.42
52.1	44.7	1.33	1.91	5.19	79.6	14.7	0.5				5.26	8.3	6.16	13.3
32.2	59.8	5.87	2.18	4.43	34.8	57.1	3.67				4.82	5.43	4.31	6.89
38.5	60.2	0.35	0.94	18.5	68.4	11	2.06				5.17	1.68	13.3	4.69
35.5	62	1.49	0.97	13.5	52.5	31.2	2.85				4.25	9.18	8.96	22.5
											5.68	6.83	3.44	21.9
61.2	35.9	1.11	1.75	6.49	68.1	23.6	1.83				11.4	7.31	21	26.3
51.4	45.7	0.9	1.93	10	70.7	17	2.31				6.24	6.77	3.14	10.2
43.6	54.5	0.79	1.16	14.3	70.4	13.2	2.12				4.58	6.95	37.9	16.5
39.7	56.2	0.97	3.16	5.45	27.1	65.2	2.23				4.97	5.8	7.01	15.1
11.1	48.2	39.9	0.75	5.04	22.2	71.5	1.27				4.4	11.4	5.87	9.55
37.8	53.9	6.22	2.13	2.7	39.8	56.9	0.63				11.7	3.45	9.53	12.2
60.8	30.2	2.58	6.4	9.67	71.2	14	5.15				6.84	13.6	10.7	35.8
40.7	50.1	7.34	1.84	22.2	30.4	45.3	2.13				5.09	16.7	13.5	12.9
24.3	65.7	8.21	1.73	17.9	29.7	42.7	9.7				5.59	5.24	7.62	11.2
47.8	39.7	9.05	3.38	14.4	37.1	40	8.57				6.58	7.93	35.1	9.16
39.6	56.3	2.17	1.93	9.67	65.1	22.8	2.48				5.51	10.9	10.2	6.09
48.2	47.5	0.76	3.57	18.9	52.4	25.4	3.32				4.83	8.11	17.3	5.36
32.9	61.3	3.49	2.33	13.5	35.8	47.6	3.12				20.4		7
61.1	35.2	0.98	2.75	14.4	65.2	18.2	2.19					7.62		38.7
38	59	1.22	1.72	12.9	61	24.5	1.7				4.55	4.36	4.59	2.93
61.9	34.2	1.19	2.77	12.3	54.4	30.8	2.52				4.56	13.1	4.86	13.2
											13.1	10.3	8.37	4.56
48.1	46.3	3.54	2	13	26.2	53.4	7.45				5.94	2.8	7.92	2.68
60.5	33.3	1.58	4.62	19.5	63.6	12.9	4.04				6.33	24.4	3.97	15.4
20.5	75.2	1.89	2.45	8.75	51.3	37.5	2.44				3.47		8.56
34.9	59.3	4.73	1.08	16.3	57.8	23.2	2.65				3.85	6.81	2.99	9.95
44.9	43.5	8.18	3.49	16.9	49.5	28.5	5.06				5.23	4.06	7.94	24.7
46.6	51.6	0.67	1.12	17	70	11.8	1.16				16.8	3.69	35	3.71
65	29.7	1.77	3.58	13	33.1	49.9	3.95				6.15	14.9	10.4	7.11
48.2	41.1	5.96	4.75	9.42	39.5	46.9	4.14				4.08	7.14	6.35	22.3
39.8	54.2	2.6	3.43	6.07	32.2	60.6	1.08				3.45	11	15.4	12.3
52.1	44.2	1.27	2.36	8.48	56.1	31.5	3.86				5.65	10.7	3.59	13.9
53	38.7	3.06	5.22	16.9	51.4	26.7	5.13				3.44	2.9	2.03	14.2
63.4	33.7	0.96	1.98	10.7	19.1	64.7	5.49				7.84	7.59	2.3	15.2
38.3	57	3.28	1.44	12.2	55.6	30.2	1.9				2.74	14.6	5.59	12
22.4	74.1	2.99	0.56	18.5	69.4	9.77	2.34				15.4	5.85	20.2	6.69
30.1	54.2	13.5	2.24	8.02	24.3	62.6	5.05				8.58	7.98	61.2	15.7
58.3	39.1	1.35	1.23	8.85	43.3	45.3	2.56				6.99		11.6
40.6	54.5	4.06	0.76	9.87	62.5	26.3	1.32				4.08	18.2	9.63	19
39.5	38.2	19.2	3.16	6.26	21.4	70.5	1.86				8.16	9.91	17.4	7.42
21.8	74.1	3.1	1.03	6.98	49.6	37.6	5.91				8.31	4.59	9.63	4.4
41.3	44.6	5.09	8.98	0.2	1.39	98.2	0.24				6.56	6.08	12.1	3.99
59	37.6	1.17	2.25	8.13	29.4	60.4	2.06				6.56	13.5	4.32	5.53
38.4	56.7	3.98	1	14.1	65.6	18.8	1.42				5.08	15.5	11.9	10.4
37.2	60.5	1.69	0.61	22.9	49.3	22.9	4.93				5.46	10.4	11.9	16.1
41.3	53.9	3.36	1.48	13.2	40.8	44.1	1.94				3.54	1.53	8.14	10.8
68.7	27.2	1.25	2.9	35.6	25.2	24.9	14.3				12.3	5.2	4.25	19.2
63.1	32	1.46	3.5	10.7	44.1	39.2	6.08				11.1	8.97	32.8	4.09
59.5	38.3	0.52	1.68	19.5	60.6	13.9	6.04				4.67	4.88	28.3	6.52
56.5	37.2	1.76	4.47	8.16	47.4	41.1	3.38				12.4	2.22	5.41	4.76
49.1	38.8	10	2.06	11.1	55.9	30.4	2.61				2.99	2.76	2.19	1.9
51.4	42.5	2.21	3.91	12.2	75.1	11.2	1.46				7.57	9.65	8.09	28.8
36.8	60.1	1.85	1.32	7.16	26.7	62	4.18				3.5	11.2	4.8	19.5
38.9	54.9	3.58	2.53	7.31	44.6	43.6	4.44				6.84	6.84	4.19	5.57
25.9	69	3.53	1.56	5.31	78.2	15.2	1.26				7.03	13.6	31.9	8.75
20.3	73.5	5.3	0.96	5.87	52.8	40.5	0.9				8.26	19.8	7.31	44.6
56.3	36.4	2.65	4.7	16.2	58.8	22.7	2.39				16.2		16.1
49	49.5	0.52	1.04	9.43	87.7	2.46	0.41				10.5	5.44	7.02	5.96
56.7	38.9	1.3	3.1	13	41	42.6	3.41				8.75	8.32	16.1	5
27.1	53.7	18.2	0.93	25.5	38.4	33	3.1				13.6	4.59	6.2	8.26
34.6	57.1	6.64	1.63	15	40.5	41.4	3.16				3.48	4.35	7.76	4.26
52.3	45.2	0.85	1.65	7.65	42.7	46.4	3.26				3.02	11.3	10	11
47.7	49.1	1.61	1.61	13	44.4	39.6	2.87				12.4	9.26	9.22	10.1
31.2	64.2	3.89	0.68	22.2	58.5	15.9	3.35				5.05	7.21	24.7	9.53
42.1	50.8	5.79	1.3	13	51.5	29.6	5.86				8.81	17.2	20.8	8.4
53.4	41.6	1.91	3.06	16.5	44.7	35.2	3.56					11.8		53.2
58	37.6	2	2.39	10.3	54.9	31	3.77				7.6	6.01	22.8	27.6
											5.44	1.73	7.79	6.1
54.8	39	2.56	3.64	14.4	21.8	55.5	8.28				3.59	6.1	4.35	15.9
69.2	28.4	0.73	1.68	3.32	86.8	9.1	0.77					6.19		3.58
51.9	44.6	1.38	2.17	24	56.9	15.8	3.36				5.13	6.12	31.3	13.5
29.6	51.7	17.5	1.18	10.8	66.4	20.2	2.51				4.47	4.29	11.6	14
52.8	42.8	1.5	2.93	9.27	57.7	31.4	1.68				5.17	12.1	1.8	4.08
35.4	60.9	3.25	0.44	5.91	69.5	22.3	2.27				9.18	8.56	50.4	15.8
54.3	40.6	2.8	2.29	7.41	48	43.1	1.48				5.14	3.5	4.75	9.91
44	41.3	12.4	2.27	8.54	34.3	50.4	6.77				2.73	10.8	3.57	10.9
57.3	37.7	3.24	1.76	13.8	42.5	35	8.69				5.51	3.5	26.2	2.24
35.9	58.9	3.98	1.2	16.8	43.4	37.5	2.25				4.27	6.88	3.86	10.2
48.2	49	0.92	1.83	13	72.6	12.9	1.51				9.35	6.73	16.9	4.24
55.8	40.1	1.73	2.36	13	47.7	37.1	2.22				11.5	6.02	12.5	26.2
60.2	36.5	1.63	1.63	9.84	74.2	13.4	2.52				2.48	6.2	8.48	12.4
											3.84		9.88
58	36.8	1.56	3.69	13.6	58.4	24.7	3.23				5.38	4.35	13.3	13.4
48.6	48.6	1.29	1.54	15.2	54.1	25.4	5.25					11		12.7
35.8	62.6	0.48	1.12	12.4	44.5	41.1	1.97				9.37	3.97	3.31	15.4
49.4	48.9	0.52	1.19	5.15	51.9	41.2	1.7				6.33	12.4	15	9.95
											5.03	5.61	14	8.56
54.6	39.6	3.85	1.94	11.6	48.2	38.8	1.38				5.84	6.83	14.9	11.2
48.9	39.8	8.49	2.77	5.95	25.8	63.7	4.55				7.19	6.02	20.3	13.4
67.9	28.6	1.1	2.41	24	53.6	19.9	2.54				1.68	7.61	2.1	3.9
47.8	43.2	6.49	2.48	15.1	27.1	49.1	8.66				10.4	6.37	10.7	5.83
42.5	53.9	2.25	1.34	3.42	28.9	66.4	1.23				5.59	7.81	27.4	10
45.3	51.1	1.62	1.94	24.5	55.6	17.5	2.34				13.4	16	30.3	11
53.2	43.9	1.26	1.69	2.97	35.9	58.5	2.64				8.06	3.4	5.09	3.78
48.6	48.6	1.1	1.71	7.28	53.9	34.9	3.88				8.7	7.14	19.1	6.7
75.5	20	1.38	3.07	36.7	42.1	15.9	5.36				5.4	4.19	19.5	3.18
49.5	48.3	1.21	0.94	25.8	58.7	12.8	2.74
43.7	47.1	6.95	2.28	11.1	75.4	11.6	1.96				4.26	3.01	5.34	14.2
27.9	67.4	3.3	1.39	8.35	76.5	13.7	1.47				7.86	11.1	21.6	23.7
62.7	34.2	1.36	1.74	5.72	27.5	65.7	1.03					12.6		64.2
54.1	39.9	3.49	2.49	10.7	30.2	54.1	4.97				9.23		26.2
43.1	45.4	10.6	0.91	14.1	69	14.5	2.37					6.28		7.8
61.2	27.2	4.18	7.43	11.1	22	59.5	7.4				4.83	2.89	12.7	8.41
6.96	81.4	11.3	0.28	2.78	80.3	15.9	1				8.82	5.34	5.96	10.3
45.9	49.5	1.51	3.11	7.87	25.2	62.8	4.06				13.9	7.34	9.4	3.59
44.1	45.8	7.97	2.05	23.6	36.6	30.8	9.01				5.43	3.22	3.01	8.52
60.3	36	1.15	2.51	6.95	33.3	54.8	4.94				9.18	10.6	10.1	9.6
54.6	43.2	0.55	1.7	12.5	47.8	37.7	1.92				8.71	7.12	10.3	5.91
46.3	50.4	1.69	1.6	20.4	46	26.4	7.14				7.18	5.49	16.2	20.8
51	42.6	3.43	2.89	11.7	41.8	41.1	5.37				3.61	8.94	4.89	33.4
50.7	43.2	3.27	2.83	16.7	35.1	37.3	10.9				4.52	4.96	18	18.1
31.2	59	8.45	1.36	7.27	58.4	32.3	2.01				8.58	4.59	26.7	14.3
56.5	34	3.81	5.74	12.2	21.8	57.6	8.39				8.81	11.4	15.5	6.84
50.7	47.7	0.54	1.09	8.34	43.5	45.2	2.95				4.89	7.61	5.57	12.3
58.6	38.2	0.88	2.36	28.4	47	19.9	4.67				8.36	10.3	24.8	12.7
45	51.3	2.27	1.37	4.19	25.1	69.1	1.59				12.3	3.24	21.3	4.2
57.4	38.5	1.29	2.83	12.2	23.7	52.5	11.5				8.22	4.38	7.32	14.3
32.4	50.2	15.9	1.4	3.25	50.1	45.2	1.41				8.15	17.6	8.7	31.6
48.7	43.8	4.79	2.66	18.7	57.1	21.9	2.4				1.69	9.17	10.6	13.1
33.3	59.1	5.38	2.15	10.3	52.1	33.3	4.27				12.3	7.7	32.7	11
40.2	50.3	2.2	7.32	9.52	24.4	53.8	12.2				6.57	10.6	12	25.2
42.8	54.8	0.7	1.68	8.22	43.9	44.8	3.09				4.16	7.75	22.9	19.4
11.2	82.3	5.4	1.04	14	37	42.7	6.22				6.75	3.86	2.4	6.66
43.9	45.4	4.74	5.97	1.61	52.2	45.2	0.95				10.5	13.2	49.3	19.3
											4.88	20.3	4.93	20.9
40.4	42.4	13.3	3.9	7.89	43.2	42.4	6.47				4.85	2.92	4.38	6.47
55.6	38.9	1.81	3.69	7.22	40.3	46.9	5.55				8.93	5.28	5.53	4.44
											9.06	7.94	22.9	11.7
3.18	1.66	38.5	56.7	0.21	0.72	66.2	32.8				6.46	11.1	20.2	6.38
57.8	33.7	2.42	6.04	14.4	33.5	38.7	13.5				9.25	14	8.61	9.54
41.5	52.3	2.39	3.88	9.39	28.9	55.3	6.41				5.22	8.45	7.74	29.9
30.8	65.6	1.6	2.04	14.2	57.5	24.3	3.99				3.02	8.19	10.8	9.07
56.9	39.9	1.35	1.94	20.7	41.4	34.5	3.37				7.05	6.6	21.6	10.2
68.5	24.3	4.29	2.89	18.9	40.2	31.7	9.22				3.72	8.16	23.3	37.7
36.9	56.7	4.15	2.32	19.7	36.6	35.6	8.13				6.97	5.35	8.28	20.3
35.8	62.3	0.82	1.04	21.8	68.1	7.62	2.48				5.52	3.48	33.6	6.27
30	56.5	12.4	1.16	10.1	51.3	35.1	3.41				6.49	13.7	11.5	7.79
59.5	35.7	1.06	3.68	12.9	72.5	13.2	1.45				2.8	17.3	2.66	36.3
33.3	57.3	8.01	1.34	8.22	53.8	35.6	2.37				7.09	2.88	20.2	3.19
58.8	35.5	1.46	4.26	5.41	31.2	57.7	5.69				6.04	4.63	7.59	22.1
57.1	39	1.1	2.85	19.8	46.7	28	5.58				11.5	4.79	9.72	18.1
23.4	56	19	1.58	15.4	59.8	19.5	5.36				13.6	8.8	16.6	16.8
13.1	73.5	13.1	0.35	3.91	58.4	36.7	1				10.8	14.2	14.6	32.5
39.1	54.3	4.98	1.58	6.58	25.4	61.5	6.53				5.03	8.8	11.5	6.08
36.8	46.7	6.47	10	18.6	39	33.7	8.75				6.88	13.5	33.4	23.4
40.3	55	2.96	1.74	17.5	53.7	24.8	4.02				6.08	3.37	9.41	10.9
57.5	37.6	1.54	3.35	15.8	42.3	37.7	4.18				4.06	3.51	15.4	4.68
69.5	25.8	1.49	3.25	7.48	17.8	67.9	6.77				7.93	4.54	26.8	4.06
38.9	53	5.14	2.96	8.75	54.4	34.2	2.64				5.67	6.1	9.18	8.2
55.1	40.1	2.45	2.4	19.9	26.6	48.5	5.07				6.67	11.9	2.22	17.2
36.9	56.1	4.42	2.59	8.68	30.4	55.1	5.8					12.2		10.3
47.6	50	1.04	1.39	4.9	15.3	78.7	1.12				5.83	12.3	16.3	23.4
54.3	40.2	0.95	4.58	21.4	53.7	17.4	7.46				6.23	7.25	8.5	14.7
54.4	42	1.29	2.29	16.9	48.6	30.4	4.18				6.75	5.08	27.6	10.1
67.3	29.7	0.63	2.36	10.7	56	29	4.31				3.09	8.01	12.8	14.2
25.8	64.2	6.9	3.17	8.97	25.2	56.3	9.49				6.15	9.55	8.48	14.6
											3.57	3.77	17.6	16.6
28.9	59.1	10.2	1.81	11	40.3	42.8	5.87				7.96	6.39	11.1	22.2
40.8	31.7	24.3	3.21	5.47	26.5	65.4	2.66				5.9	12.5	26.6	25.1
35.5	53.7	8.66	2.21	8.1	45.3	44.3	2.38				6.17	4.63	4.13	5.78
45.2	47.8	4.17	2.79	19.9	49.4	23.6	7.13				10.1	13.1	2.64	40.3
57.8	38.9	1.39	1.9	4.47	20.2	73.7	1.66				9.59	3.63	16.5	12.3
43	53.9	1.45	1.63	23.6	50	23.4	3.01				5.99	5.38	8.73	35.2
72.7	21.7	1.41	4.18	18.9	17	53.1	10.9				4.71	3.36	17.2	13.6
38.6	57.6	1.82	2.06	14.2	47.2	36.3	2.32				6.96	13.4	16.7	20.6
52.8	39.3	1.63	6.26	6.38	48.6	42.2	2.79				2.45	12.3	6.95	12.5
51.5	44.1	1.82	2.51	19.4	60.8	15.6	4.25				17.1	8.63	12.5	15.3
30.5	63.3	5.47	0.78	6.29	62.9	30.2	0.63				7.08	2.66	20.2	16.3
59.1	38.8	0.73	1.42	15.7	63.4	19.6	1.33				5.72	7.18	8.96	9.05
59.8	35.2	3.44	1.57	16.4	59.9	21.2	2.53				5.18	3.76	8.95	21.2
18.9	70.1	9.09	1.97	4.97	39	53.2	2.82				4.51	3.65	8.01	7.46
55.4	42.2	1.1	1.31	17.8	57.4	20.8	4.07				3.4	8.16	9.03	8.29
34.6	57.7	4.6	3.09	13.3	52.6	27.5	6.65				5.25	14	14.2	11.1
59.8	35.1	1.32	3.83	20.5	59.1	14.9	5.39				10.2	4.67	13.5	17
53.7	42.5	0.89	2.88	6.76	39.5	51.9	1.88				12	16.3	16	11.8
											6.82	8.25	5.46	4.14
37.9	58.4	1.64	2.04	11.6	63.5	21.2	3.63				6.49	5.3	8.74	18.6
39.2	57.1	2.03	1.64	10.6	66.8	19.4	3.17				4.62	5.87	4.72	6.48
50.1	45.4	2.28	2.23	8.3	55.5	34.1	2.08				8.45	9	15.8	14.6
40.6	55	1.7	2.76	13.7	47.7	36	2.58				8.1		9.2
57.4	37.5	1.7	3.44	26.9	47.8	19.4	5.92				3.75	8.25	21.2	4.82
45.3	46.7	5.1	2.91	6.19	36.4	53.3	4.09					5.85		16.9
39.6	56.8	2.09	1.58	20	42.1	31.2	6.76					3.23		28.3
45.3	43	7.54	4.14	14.3	52.6	26.1	7.09					9.55		5.34
42.4	49.6	6.48	1.51	9.42	28.3	61.1	1.23					7.81		17.4
55.6	39.8	3.01	1.57	7.96	43.3	46.8	1.92					11.8		13.8
44.3	47	7.13	1.61	2.78	26.5	70.1	0.68					7.63		20.2
61.2	34.9	1.08	2.88	22.6	61.3	14.7	1.49					7.24		13.4
60.6	35.7	1.62	2.1	18	54.4	24.6	2.9					3.33		9.27
42.7	49.6	5.29	2.33	16.3	31.9	47.3	4.6					7.93		37.8
56	39.8	1.52	2.75	10.7	47	37.7	4.54					11.1		33.3
56.8	37.8	2.56	2.83	11.5	35.9	50.6	2					7.5		10.6
61.6	37	0.37	1.01	18.2	49.1	30.2	2.61					16.3		12.5
46.9	50.3	1.14	1.68	7	29.1	62	1.88					11.3		4.57
56.9	40.3	0.92	1.95	17.4	51.3	28.5	2.69					3.83		9.72
60.9	33.9	1.59	3.61	11.8	49.9	35.5	2.87					8.75		6.54
73.2	25.5	0.37	0.95	23.1	56.3	17	3.67
52.4	41.4	3.57	2.62	14.6	37	41.8	6.55					11.7		43.5
67.2	30.6	0.97	1.27	3.56	24.2	71.3	0.93					12.9		29
25.9	70.4	2.59	1.13	12.6	52.8	32.5	2.04					16		19.8
63.8	34.4	0.65	1.23	14.8	65	19.1	1.2					7.58		12.4
44.1	50.2	3.69	2.03	11.3	73.1	13.7	1.9					8.69		16
40.9	56.3	0.9	1.97	13.5	55.1	30	1.48					3.81		16.9
60.5	34.9	1.19	3.43	7.55	50.6	40	1.94					13.5		52.8
19.8	74.7	4.41	1.08	11	39.8	44.6	4.63					6.8		21.4
47.1	49.5	1.88	1.57	13.9	43.9	35.1	7.03					9.18		15.3
56.6	41	0.9	1.5	4.83	81.8	12.9	0.45					4.15		21.9
												3.84		7.59
61.1	35.6	1.02	2.3	16.2	51.5	29.7	2.59					8.88		21.7
43.1	46.2	6.8	3.86	17.3	26.8	48.7	7.28					8.06		9.96
47.5	49.1	2.24	1.15	37.4	39	19.3	4.19					11.1		6.22
40.7	54.9	1.16	3.23	6.46	67.4	23.6	2.47					15.6		9.21
19.9	73.2	6.08	0.83	2.93	44.5	51.7	0.9					3.45		9.68
52.9	42.8	2.03	2.26	6.04	22.5	67.2	4.33
47.3	51.2	0.5	1.05	31.5	43.4	17	8.11					8.16		22.7
37.8	51.5	1.52	9.13	16.2	47	31.9	5					12.5		21.2
61.1	35.8	1.29	1.88	15.8	41.9	36.5	5.71					3.92		5.21
66.3	29.2	0.68	3.74	19.4	55.7	20.6	4.26					2.69		5.12
37.1	59.3	1.77	1.8	12.1	71.9	14.1	1.95					4.03		6.02
55.5	38.2	4.11	2.14	20.4	51.9	22.9	4.79					4.92		14.8
32.2	61.7	4.12	1.99	9.88	28.1	45.9	16.2					3.69		8.94
65.8	29.7	1.27	3.3	26.8	34.2	23.7	15.2					2.08		7.57
42.7	48.3	1.12	7.87	23.3	55.8	18.6	2.33					2.41		19.3
37.5	59.7	1.39	1.39	11.1	66.7	17.8	4.44					6.22		16
27.2	63.3	6.36	3.09	3.15	21.1	71.8	3.91					22		13.9
45.8	49.7	1.84	2.57	7.17	73.7	18.1	1.03					5.33		16.5
52.5	44.9	1.17	1.44	15.5	33.8	46	4.72					18.6		10.9
33.7	62.5	1.72	2.1	22	46.2	26.6	5.26					7.76		13.6
47.5	45	4.85	2.6	2.04	57.2	39	1.69					6.44		29.4
49.9	47.1	0.92	2.03	10.1	44.8	37.8	7.34					9.56		14.8
42.8	53.4	1.88	1.99	12.1	44.9	33.4	9.54					6.74		4.46
48.9	47.7	1.6	1.8	16	55.3	25.4	3.32					8.67		20.7
43.4	51.7	2.14	2.78	9.29	42.3	46.3	2.08					2.53		9.47
55.7	31.7	10.1	2.6	17.2	36.7	39.2	6.9					7.4		40.9
32.6	65.3	1.06	1.03	5.04	47.9	44.4	2.71					7.01		35.7
58.8	34.6	2.36	4.18	13.4	26.5	52.1	8.05					5.98		6.34
67.4	29	1.38	2.19	14.7	53.4	29.1	2.79					7.48		8.23
52.3	43.5	1.82	2.35	12.4	48.4	36.1	3.12					5.96		12.7
35.5	59.2	3.58	1.75	8.11	55.4	34.4	2.08					11.5		25.6
28.8	67.9	1.76	1.54	3.08	41.7	54.5	0.75					8.9		32.3
36.6	57.6	3.09	2.69	6.75	54.9	34.8	3.54					11.6		5.4
37.8	57.8	2.43	1.99	14.3	34.9	44.9	5.88					8.14		22.6
27.7	28.4	33.4	10.5	13.3	40.2	40.3	6.23					3.57		1.77
18	71.1	10.6	0.37	2.75	66	30.4	0.94					3.5		23.9
40.3	53.4	3.41	2.82	2.62	31.6	64	1.75					2.26		12.3
57.3	36.5	1.77	4.42	9.78	43.7	41.5	4.99					9.83		12.2
44.3	51	1.23	3.46	13.3	46.6	33.9	6.11					6.95		16.4
51.9	20.7	12.5	14.9	10.7	41	43.3	5.02
33.7	62.3	2.75	1.3	6.25	49.3	41.9	2.57					8.72		15.8
38.2	34.1	12.1	15.6	7.13	23.4	62.2	7.28					4.34		4.97
39.3	57.9	2.07	0.83	4.81	51.9	39.1	4.17					5.02		10.1
30.8	61.4	4.46	3.29	10.4	53.5	30	6.06					8.54		17
35.4	41.3	11.7	11.7	3.46	76.2	14.3	6.06					2.92		8.34
33.9	56.5	8.36	1.3	7.7	33.6	55	3.7					6.7		12.4
27.4	62.2	9.5	0.92	19.1	68.4	10.8	1.76					4.7		5.39
37.1	58.1	2.92	1.87	13	50.4	32.6	4.01
39.5	48.5	9.93	2.09	13	68.3	16.3	2.42
42.9	52.3	1.98	2.79	5.26	11.8	80	2.9
42.3	51.9	4.4	1.37	8.21	59.9	30	1.87
56.2	41	0.79	1.96	16	57.8	23.6	2.57
61.2	32	4.36	2.5	15.4	34.1	42.2	8.38
48.9	48.2	1.52	1.33	4.19	49.9	43.6	2.32
23.7	68.5	6.17	1.63	12.6	64.8	20.2	2.33
52.8	44.7	0.83	1.69	11.9	62.4	23.6	2.03
18.1	80.6	0.72	0.62	16	66.9	15.6	1.52
71.9	24.3	1.12	2.68	22.1	36	25.7	16.2
40.5	53.2	1.27	5.06	5.77	61.5	25	7.69
13.7	80.8	4.57	0.89	2.05	26.5	69.2	2.24
40.8	56.2	1.02	1.96	16.4	49.9	27.9	5.84
45.9	50.8	1.24	2	34.9	33.5	28.3	3.31
50.4	47.2	0.78	1.56	16.4	60.7	19.1	3.82
61.1	34	3.08	1.85	6.94	47	42.8	3.23
35.2	49.9	14.1	0.73	13.8	42.5	39.8	3.97
17.9	59.6	21.5	1.02	7.32	22.6	65.2	4.88
40.7	54	3.9	1.46	12.9	65.2	18.3	3.61
49.6	45.6	1.67	3.13	22	45.8	21.4	10.8
41.3	53.9	2.92	1.85	6.58	33.9	55.5	4.05
26	62.4	10.4	1.24	13.1	52.3	29.8	4.83
46.4	45.1	3.51	5.02	12.2	27.1	54.8	5.88
48.2	45.9	3.38	2.55	15.9	59.4	19.9	4.8
40.5	56.1	1.15	2.17	5.87	29.9	61.5	2.8
45.4	50.5	1.55	2.5	4.92	58.5	34.8	1.76
56.8	38.2	2.03	2.96	16.5	28.9	46.4	8.18
48.1	38	12.4	1.44	24	54.4	18.2	3.33
52.3	43.1	1.42	3.14	13	56.8	25.1	5.15
41.6	56.3	1.02	1.02	9.19	76.4	13.5	0.94
29.8	65.4	3.42	1.33	5.13	58.1	35.2	1.51
34.9	62.6	1.62	0.93	12.1	63.8	21.6	2.51
48.9	49.6	0.74	0.83	16	53.4	27	3.54
55.8	42.5	0.32	1.48	8.67	62	26.2	3.21
48.3	42.1	5.81	3.8	10.2	42.9	36.3	10.6
23.3	51.9	23.5	1.17	7.04	45.3	44	3.6
56.4	38.3	1.69	3.61	13.4	50.8	31.8	4.06
35.7	60.6	2.67	0.97	6.92	57.6	34.2	1.21
44.4	50.9	1.87	2.79	8.54	34.6	51.1	5.76
22.8	74.9	1.01	1.23	11.4	55.9	30.8	1.94
51.5	42.5	2.01	3.99	15.1	49.6	28.1	7.19
38	52	5.76	4.22	10.4	50	35.7	3.96
52	45	1.08	1.83	22.4	50.4	22.7	4.6
46	50.1	1.22	2.67	4.02	39	55.1	1.94
42.5	49.8	3.72	3.97	9.81	56.5	30	3.66
68.9	26.7	0.94	3.45	14.8	41.6	38.9	4.58
33.6	65	0.39	1.03	15.8	50.2	30	3.95
64.2	31.8	0.93	3.06	17.1	46.1	32.5	4.42
55.9	39.8	0.8	3.47	23.8	61.2	11.7	3.33
51.7	43.3	2.23	2.71	7.56	19.5	60.6	12.4
46.4	48	3.9	1.73	20.8	59.3	16.2	3.68
53.4	43.3	1.26	2.05	14.1	39.1	43.2	3.54
30	63.6	5.66	0.77	10.5	57.2	29.9	2.37
45.3	49.9	2.48	2.33	5.93	63.6	29.2	1.31
31.9	64.4	2.31	1.41	7.63	49.3	36.7	6.34
61.7	31.2	1.63	5.44	51.8	31.4	10.5	6.29
51.2	43.4	3.46	1.87	15.4	49.7	31.6	3.21
41.2	55	2.01	1.77	11.1	59.3	27.6	1.99
46	51.2	1.05	1.73	12.8	60.9	23.2	3.12
40.3	54.2	3.3	2.15	7.82	30.2	59.3	2.7
15.3	84	0.47	0.22	12.1	41.9	45	0.99
26.2	70	2.66	1.15	4.23	42.9	51.3	1.6
64.4	30.2	2.57	2.78	15.1	18.8	55.2	11
40.2	52.1	7.16	0.45	8.96	32.8	56.4	1.83
46.9	48.3	3.1	1.72	17.7	56.5	22.5	3.22
24.8	66.9	7.49	0.87	11.8	56.8	28.2	3.19
53.3	37.2	4.02	5.42	19.9	50.2	27.3	2.58
54.8	37.7	4.2	3.31	18.6	41.9	31	8.56
48.1	49.3	0.52	2.14	18.4	68.2	11.1	2.34
56.3	41.1	1.01	1.63	14.8	63.1	20	2.05
39.7	50.3	8.71	1.32	26.3	59.6	12.2	1.93
39.8	53.8	3.32	3.03	8.74	61.9	25.5	3.83
34.3	61.6	2.52	1.67	5.57	36.5	56.5	1.44
38.4	58.3	1.61	1.72	21.8	52.3	20.2	5.74
26.1	58.6	13.8	1.48	5.27	34.7	57.6	2.38
57	31.9	5.62	5.45	22.2	33.4	37.4	6.9
58	27.2	2.3	12.5	11.4	50.9	30.6	7.12
31.5	65.9	1.37	1.2	6.61	73.9	16.7	2.77
49	47.5	1.4	2.14	12.5	50.3	33.2	4.07
55.7	41.8	0.89	1.66	6.42	53.3	37.3	2.97
53.7	28.9	11.4	6.04	16.5	28.3	41	14.3
44.6	44.7	8.16	2.52	6.98	32.3	53.9	6.88
33.2	60.7	4.2	1.88	19.5	54.7	24.1	1.7
46	51	0.62	2.37	22.6	56.9	15.7	4.74
13.2	60.1	26.3	0.4	7.78	53.4	35.7	3.18
42	51.9	1.53	4.52	19.9	50.4	21.3	8.41
50.8	43.8	2.64	2.77	15.6	35	33	16.4
38	26.7	11.1	20.7	9.27	24.7	84.5	14.4
38.5	55	3.87	2.58	6.59	51.3	40.1	2.08
48.6	47.8	1.78	1.81	18.3	39.1	36.9	5.67
29.9	63.3	5.41	1.4	4.83	40.4	52.8	1.97
42.9	46.5	8.41	2.17	17.6	46.7	31.3	4.35
45.1	46.6	4.47	3.74	15.3	49.5	28	7.22
40.5	50.4	5.53	3.63	11.8	46.7	33.4	8.11
55.5	39	3.05	2.48	18.4	53.3	24.4	3.97
38.1	25	34.8	2.09	13.2	24.2	47.4	15.2
49.9	45.6	1.62	2.89	18.1	33.1	32.8	16
53.3	41	3.16	2.54	15.3	46.4	31	7.25
56	40.9	0.5	2.59	15.3	59.1	23.3	2.35
31.1	66.8	0.84	1.23	12.4	44.3	37.5	5.86
29.3	61.9	6.87	1.88	10.6	52.3	33.3	3.74
47.3	51	0.8	0.89	32	48.1	17.8	2.08
52.9	44.5	1.37	1.29	14.1	38.1	36.3	11.5
38.3	50.6	10.2	0.95	9.43	36.8	49.1	4.67
51.2	41.9	2.6	4.28	11.4	45.8	37.8	5.07
42.9	52.2	1.47	3.35	12.8	47.5	36.3	3.44
60.1	33	3.82	3.11	25.1	42.9	23.9	8.14
0	100	0	0	0	100	0	0
24.2	59.5	13.3	2.95	16.7	40.6	35.8	6.99
43.2	53.3	1.73	1.79	8.76	70.8	17.8	2.56
60.1	34.7	2.55	2.61	22	33.3	35.8	8.93
54.9	39.1	3.97	2.06	14.6	45.8	36.2	3.36
42	53.8	1.59	2.64	13.4	71.9	12.6	2.05
55.8	39.9	1.54	2.77	16.4	53.3	27.3	2.95
38.5	56.2	2.07	3.18	17	62.8	15.8	4.35
54.2	41.3	1.89	2.54	13.6	31.6	45.2	9.57
61.2	32.9	1.29	4.64	8.21	32.6	52.4	6.76
51.1	46.1	1.14	1.67	14.4	49.7	31.1	4.79
48.6	39.3	9.01	3.08	9.59	32.3	51.6	6.58
55.5	37.8	1.72	5.01	15.5	20.6	55.3	8.63
36.5	53	7.85	2.69	10.6	57.4	27.9	4.1
37.6	56.4	4.45	1.51	8.91	50.7	37.8	2.53
53.4	44	0.99	1.61	7.96	78.2	13.2	0.63
55.8	37.2	2.99	3.96	18.3	36.8	38.5	6.35
15.2	80.3	3.69	0.84	20.4	48.2	24.5	6.94
16	70.4	13.1	0.63	7.66	22.3	66.3	3.75
42	51.3	3.13	3.61	7.66	59.8	28	4.55
58.7	37.9	2.21	1.27	18.2	47.3	29.8	4.8
46.7	47.7	2.89	2.71	2.99	8.31	82.4	6.28
62.2	33.1	1.64	2.99	16.7	58.5	21.4	3.36
52.2	44.3	1.44	2.08	6.38	78.7	12.6	2.27
35.3	60.1	2.68	1.85	16	66.5	14.2	3.37
43.9	20	15	21	6.79	19.3	58.9	15
37.8	56.1	4.07	2.02	7.49	54.6	33.4	4.47
37.2	48.8	11.9	2.08	12.4	39.6	41.4	6.51
32.6	62.3	4.45	0.68	7.64	80.5	10	1.86
53.5	41.4	1.46	3.63	12.6	51.4	31.6	4.38
36.2	61.6	1.29	0.94	13.1	42.5	39.2	5.22
45.8	22.8	10.6	20.8	4.91	18.8	64.7	11.6
76.1	21.2	0.74	1.91	28.3	46.9	18.5	6.28
54.5	38.6	3.58	3.28	20.8	54.6	18.9	5.69
43.4	54	1.24	1.34	21.2	59.2	15.9	3.68
43.7	51.4	1.52	3.39	15.7	58.1	22	4.19
36.3	59.6	2.19	1.88	17.7	35.3	28	18.9
47.8	50.2	1.09	0.95	16.7	49.3	30.8	3.18
25.9	64.7	8.22	1.13	21.5	45.5	27.7	5.31
34.5	56.5	6.28	2.72	13.8	41.5	39.3	5.35
66	30.9	0.8	2.33	6.39	38.6	51.7	3.32
64.5	32	0.9	2.57	18.9	33.9	42	5.16
55.4	38.9	1.58	4.16	15.1	42	34	8.94
61.1	35.5	1.12	2.24	23.1	58.4	14.7	3.76
31.8	61.1	5.67	1.37	7.43	34.7	53.8	4.02
23.9	72.5	2.37	1.23	3.79	34.9	59.5	1.87
38.1	57.2	3.08	1.63	4.72	59.1	34.9	1.29
47.1	47.8	2.52	2.61	17	36.7	36.9	9.35
54.3	42.2	1.45	2.06	13.9	23	51.1	11.9
39.4	57.5	1.12	2.05	10.9	67.4	18.4	3.21
56.5	39.7	1.81	2.01	10.2	26	60.6	3.15
61.9	32.3	1.47	4.33	39.8	33.6	15	11.6
51.8	40.8	3.68	3.68	12.3	35.2	48.9	3.52
45.9	50.4	1.83	1.83	11.7	54.9	28	5.31
56.8	28.8	11.4	3.01	21.5	24.3	48.2	6.02
40.8	49	6.47	3.76	11.8	28.5	52.9	6.8
60.3	32	4.16	3.46	19.4	38.3	36.2	6.04
40.8	53	4.91	1.33	8.87	51.2	36.8	3.08
38	56.7	3.55	1.74	18	40.8	35.5	5.73
42	54.1	1.11	2.81	18.2	44.1	35	2.75
46.9	45	3.1	5.05	29.6	42.8	20	7.68
34.7	62.4	1.5	1.34	17.6	36.2	40.3	5.83
54.2	41.4	1.58	2.83	12	54.3	28.1	5.58
51.3	41.2	3.16	4.41	15.3	26.9	36.7	21.1
50.4	43.4	3.67	2.55	14.5	38.9	39.4	7.24
30.6	64	4.25	1.17	8.93	60.9	23.8	6.35
44.7	47.7	4.85	2.69	9.27	36.3	47.3	7.15
51.8	39.8	3.24	5.15	10.1	35.6	49.6	4.69
30.6	58.1	10	1.25	17.3	44.4	33.1	5.25
53	44.4	1.71	0.89	28.2	38.4	23.5	9.86
44	50.9	3.17	1.89	27.7	39.9	26.6	5.79
32.7	36.4	18.6	12.3	0.35	0.22	88.4	11.1
54.3	39.3	2.24	4.19	28.7	44.2	21.5	5.54
49.1	42.7	5.32	2.9	13.4	30.3	43.6	12.8
13.7	71.3	14.4	0.57	2.6	60.6	35.9	0.9
39.6	51.5	6.21	2.69	8.62	36.6	44.5	10.3
39.2	46.5	10.7	3.57	14.1	49.5	30.3	6.19
51.7	44.5	1.11	2.69	14.3	39.7	39	7.02
42.9	53.1	1.43	2.56	7.83	40.7	48	3.48
40.8	54.9	3.2	1.17	18.3	30	46.7	5.06
25.3	69.4	4.17	1.13	15.9	29.1	48.6	6.38
61.9	34.4	1.41	2.3	14.2	70.4	12.9	2.46
50.2	45.4	2.15	2.3	12.3	54.2	29	4.47
56.2	39	1.94	2.85	17.8	43.7	29.2	9.23
62.6	28.9	2.5	5.92	24	35.2	27.9	12.9
36.5	55.8	5.13	2.59	16.6	52.2	24.1	7.07
45	50.3	3.12	1.6	13.2	34.5	48.2	4.12
49.3	46.8	1.3	2.64	16.2	52	28.3	3.49
52.3	42.5	1.92	3.29	7.93	45.1	43.2	3.74
43.2	52.2	1.78	2.85	3.61	9.31	81.5	5.62
42.8	54.4	1.04	1.75	5.4	26.7	64.8	3.14
41.8	51.4	4.16	2.58	15.6	61.8	19.5	3.08
38.9	46.5	12.5	2.01	17	43.1	35.5	4.38
52.4	44.4	1.47	1.73	8.85	78.8	11	1.34
48.7	48.6	1.28	1.44	2.98	32.1	64.1	0.8
15	72.1	11.4	1.56	4.77	30.2	61.9	3.1
48.9	31.7	8.23	11.1	0.16	0.61	75.9	23.3
53.2	44.2	0.96	1.71	20.1	55	19.3	5.59
61.6	35.7	0.75	1.96	9.4	47.2	39	4.4
59.4	34.8	3.6	2.23	6.2	51.8	40.1	1.89
21	74.9	2.99	1.08	13.5	66.7	16.7	3.07
68.2	28.2	0.84	2.79	32.7	25.1	28.6	13.7
33.3	62.7	2.41	1.63	3.65	86.8	8.63	0.94
34.1	54.2	10.4	1.29	16.6	47	32.3	4.12
40.6	48.8	7.17	3.35	15.4	21	55.1	8.48
50.7	46.5	1.15	1.6	8.57	55.4	34.2	1.81
39.4	49.4	8.92	2.35	17.7	31.5	47.4	3.39
39.5	54.9	3.02	2.49	7.62	33.7	52	6.73
53.6	41	2.87	2.48	19.2	46.7	25.1	9.02
58.8	38	0.77	2.36	22.5	46.4	28.1	2.91
53.5	39.1	2.64	4.8	16.4	38.9	37.4	7.3
18.6	69.2	10.8	1.48	11.1	43.4	38.9	6.63
49.6	45.3	2.75	2.27	14	31.2	46.9	7.88
54.1	40.6	0.51	4.82	22.2	59.1	11.8	6.96
31.3	64.6	3.03	1.08	7.28	65.2	26.8	0.76
35.9	61.9	0.87	1.38	2.81	84.9	11	1.34
48.8	48.2	1.26	1.75	17.7	61.9	16.9	3.53
61.8	34.8	0.86	2.52	12	41.8	40.3	5.87
40.5	54.8	2.56	2.07	10.9	18.5	63.3	7.3
37	54.4	4.63	4.01	11.2	49.5	34.9	4.37
59.5	36.2	0.89	3.41	11.6	47.8	31.9	8.72
48.7	45.5	2.26	3.56	28.3	45.5	17.7	8.52
23	43.4	32.1	1.45	15.2	44.5	33.1	7.24
44.7	51.4	2.09	1.75	13.5	39.5	41.5	5.45
29.5	62.2	6.34	1.93	23.7	36.6	35.7	4
34.9	51.3	11.9	1.82	5.78	21.6	66	6.59
40.3	52.5	4.72	2.48	11.9	35.6	42.7	9.77
58.5	34.8	3.18	3.45	7.68	33.4	55.9	2.94
36.6	58	3.52	1.84	13.9	50.5	31.2	4.42
18.6	68	11.6	1.82	5.93	35.3	53.5	5.29
36.5	54.1	6.3	3.09	9.82	48.9	36.4	4.85
1.45	1.7	36.7	60.2	0.062	0.43	74.9	24.6
63.2	27	7.53	2.22	21.5	45.7	25.3	7.44
58.2	35.5	2.18	4.15	11.5	36.8	46.3	5.38
50.6	45.1	2.22	2.07	4.98	40.3	51.9	2.82
39.2	57.3	1.95	1.47	24	47.7	19.9	8.32
57.1	35.2	5.71	1.95	5.62	27.5	65.2	1.63
36.5	57.8	3.1	2.54	11	35.3	46.3	7.4
58.7	36	1.67	3.63	12.5	40.2	41.9	5.43
3.12	1.06	24.8	71	0.28	0.37	83.7	15.7
53.3	38.5	4.84	3.28	26.4	31.8	29.6	12.2
1.86	1.57	46.9	49.6	0.047	0.19	72.2	27.6
38.2	57.4	3.25	1.14	9.78	64.4	23.9	1.86
36.1	23.4	14.1	26.4	4.99	11.7	75.3	8.03
52.9	42.2	2.88	1.96	21.1	33.8	37	8.15
48.4	44.9	1.06	5.68	11.3	59.4	24.8	4.45
39.9	56.9	1.31	1.84	19.3	52.8	24.3	3.49
41.4	54.3	2.14	2.11	18.7	56.1	22.5	2.76
60.6	37.3	0.63	1.48	19.1	66.8	10.9	3.21
54.4	40.3	1.79	3.58	21.4	36.4	29.6	12.6
52	39.4	5.59	2.92	17.7	42	30.7	9.62
42.9	48.5	6.56	1.97	19.5	47.4	30.6	2.53
41.4	50.8	6.73	1.1	3.14	20.9	70.7	5.23
51.8	42.2	2.77	3.19	21.9	42.4	26.5	9.13
27.3	66.5	4.28	1.9	8.19	63.1	26.6	2.08
67.6	29.3	0.96	2.08	9.3	44.6	42.8	3.32
43.2	52.7	2.15	1.92	7.09	75.6	15.7	1.63
55.9	38.8	4.24	1.02	30.9	41.2	23.3	4.68
71.6	24.9	1.05	2.44	36.5	24.1	26.5	12.9
45.6	50.1	2.3	1.93	7.75	29.4	56.7	6.18
61.7	35.6	1.01	1.74	20	46.4	28.3	5.22
56.9	35.6	3.86	3.67	24.2	29.8	34.4	11.6
46.3	49	1.78	2.93	16.3	49.5	30	4.24
62.9	27.9	2.4	6.8	27.4	28.4	18	26.2
50.7	44.4	3.07	1.91	12.6	40.1	41.1	6.26
47.5	45.1	4.99	2.47	20.8	55.7	19.9	3.67
46.4	45.1	7.25	1.25	8.74	51	38.7	1.56
39	50.2	7.42	3.35	7.53	47.4	43.7	1.35
43	53.3	2.27	1.38	3.81	34.7	59	2.48
45.7	46.5	3.35	4.43	5.67	38.9	51.9	3.55
37.7	58.3	2.39	1.63	6.12	21.1	66	6.72
54.1	39.5	4.63	1.75	17.2	51.7	22.7	8.33
43.4	51.3	2.65	2.57	3.29	27.9	67.1	1.66
39.7	55.7	2.11	2.55	9.36	57.2	29.9	3.52
66.8	26.8	0.97	5.49	12.9	51.6	31.5	4.04
50.7	45.9	1.29	2.16	17.8	62.9	16	3.35
62.6	33.9	1.93	1.55	28.1	40.5	26.2	5.19
62	36.5	0.44	1.08	24.2	54	20.4	1.37
38.3	53.5	6.28	1.9	14.9	34.2	38.2	12.8
37.8	57	2.73	2.55	8.58	31	52.7	7.73
57.1	39.1	2.33	1.53	19.4	54.2	23.8	2.56
39.6	55	4.55	0.84	12.7	41.8	42.8	2.72
64.2	29.7	4.39	1.79	26.9	29.9	41	2.27
31	64.3	3.29	1.42	6.45	58.6	29.3	5.6
51.5	40.5	4.2	3.81	10.5	20.3	55.2	14
45.1	48.5	3.8	2.58	2.54	42	53.5	1.97
55.7	39.2	2.36	2.69	14.6	41.8	37.9	5.83
59	38.8	0.59	1.61	17.9	47.8	27.2	7.17
43.4	52.4	1.6	2.63	20.7	43.2	24.9	11.2
23.8	73.4	2.02	0.75	9.61	57.9	30.2	2.33
48.9	48.2	1.52	1.37	21.3	57.4	16.3	5.08
43.4	52.6	2.41	1.57	18.8	48.5	25.7	7.01
46.8	50.7	1.16	1.33	25.6	56.2	15.9	2.31
48.7	43	3.5	4.77	6.85	36.8	52.8	3.58
43	53.1	2.06	1.85	14.6	36.6	46.1	2.75
62.5	33.3	1.51	2.72	15.3	19.9	60.1	4.68
38.1	53.6	7.52	0.8	11.3	50.4	35.4	2.91
34.1	64.4	0.83	0.62	29.4	44	24	2.6
43	49.8	5.63	1.62	30.6	51.2	15.8	2.33
55.7	35.2	3.5	5.58	11.1	53.3	32.6	3.06
38.5	58.1	2.38	1.08	14.9	42.2	39.2	3.66
42.2	32.8	19.5	5.47	2.55	35.2	61.7	0.51
46.3	47.2	2.79	3.68	3.31	55.7	39.3	1.69
55.7	38.6	3.33	2.38	14.7	47.7	33.8	3.85
49.8	41.9	6.19	2.11	18.6	35.5	32.4	13.5
32.5	64.8	1.95	0.65	25.9	58.3	13.9	1.9
50.3	42.4	5.13	2.13	9.5	37.5	48.6	4.39
53.8	40.3	3.42	2.41	26.8	34.6	26	12.6
60.8	34.4	1.34	3.46	23	62.8	11.4	2.85
24.7	72.9	1.47	0.9	13.2	41.4	39.7	5.71
37	54	7.3	1.68	7.56	53.5	36.6	2.41
40.8	53.7	4.17	1.4	15.1	32	49.1	3.79
61.5	33.9	1.26	3.34	17.9	38.4	38.1	5.62
48.6	45.4	2.52	3.49	3.66	26.8	66.4	3.17
68.4	26.4	1.12	4.04	25.5	51.5	14.2	8.85
32.7	65.2	1.27	0.83	7.77	71.4	19.3	1.56
62.4	34.7	1.19	1.74	14.4	24.4	54.7	6.51
64.2	30.9	1.46	3.43	8.04	14.3	69.8	7.84
12.3	82.4	4.49	0.75	3.01	69.3	26.5	1.22
71.8	19.5	3.17	5.5	16.3	27.5	38.6	17.6
64.3	29.4	3.27	3.04	16.9	16.4	49.9	16.7
13.3	82.7	3.6	0.39	12.1	49.7	33.6	4.63
77.5	19	1.16	2.43	21.4	32.9	34.9	10.8
58.5	35.3	2.15	4.01	25	49.6	18.1	7.28
53.6	37.3	6.95	2.15	15	24.6	51.7	8.74
58.7	36.5	1.82	2.9	21	56	18.3	4.7
