# Supplementary material for: Progenitor exhausted PD-1+ T cells are cellular targets of immune checkpoint inhibition in atherosclerosis
Source: Nat Cardiovasc Res. 2025 Oct 7;4(10):1311–28. doi: 10.1038/s44161-025-00713-2 (PMC12520982; doi:10.1038/s44161-025-00713-2)
Supplement: Supplementary file 5 — Statistical Source Data. [file 44161_2025_713_MOESM5_ESM.xlsx]

## Sheet: Extended Data Fig. 1
Panel b	% IFNy-YFP+
Tbet -		Tbet +
CD4	CD8	CD4	CD8
3.32	2.51	15.4	6.77
2.87	2.73	16.6	8.61
3.28	2.6	14.8	5.94
2.91	2.96	16.3	5.64
1.11	1.34	4.37	7.24
2.81	3.71	44.4	2.63
3.03	3.69	0	0
3.04	3.05	19.6	8.18
2.71	2.43	19	7.62
3.96	3.33	18.5	7.18
2.87	2.05	19.7	6.24
1.66	1.23	12.7	4.79
2.21	1.52	19.7	7.63

## Sheet: Extended Data Fig. 2
Panel a	Tumor area (mm2)
day 8 poi	day 11 poi	day 13 poi
8	18	27
20	35	48
12	20	30
9	12	12
18	27	40
8	12	15
20	30	48
Panel d	% composition of CD4
Aorta			Tumor
% PD1-	% PD1int	% PD1high	% PD1-	% PD1int	% PD1high
33.8	57.5	8.7	16.3	51.9	31.8
42	54	4.01	9.9	42.2	47.8
27.8	65.3	6.89	16.5	49.2	34.2
28.9	58.9	12.1	13	56.8	30.2
17.1	71.5	11.4	11	59.5	29.5
25.4	61.1	13.4	11	65.5	23.5
20.1	62	17.9	9.48	70.3	20.2
Panel e	% composition of CD8
Aorta			Tumor
% PD1-	% PD1int	% PD1high	% PD1-	% PD1int	% PD1high
50.7	39.5	6.49	10.5	26.2	63.2
66.5	24.3	3.93	10.2	19.5	70.1
54.8	39.1	4.41	10.6	24.7	64.6
59.3	29.9	7.59	10.6	29.7	59.6
20.9	56	20.9	7.38	20.6	71.9
28.2	51.8	17.5	2.13	11.2	86.6
38.4	46.7	13.5	5.31	18.2	76.5
Panel f	%IFNy+ of CD4 PD1 subset
Aorta			Tumor
% of PD1-	% of PD1int	% of PD1high	% of PD1-	% of PD1int	% of PD1high
10.5	29.9	68.2	71.7	37.1	32.2
8.43	31	47.1	50.9	37.5	60.4
22.6	39.4	39.1	61.4	40.2	46.3
9.09	37.9	56.5	45.8	45.2	38.2
21.2	40.6	54.5	38.7	25.6	43.3
6.2	38.4	35.3	42.9	52.6	58.9
16.5	24.6	38.1	36.6	29.5	43.4
Panel g	%IFNy+ of CD8 PD1 subset
Aorta			Tumor
% of PD1-	% of PD1int	% of PD1high	% of PD1-	% of PD1int	% of PD1high
8.14	41.8	81.8	46.8	71.8	91
2.36	39.8	86.7	28.5	61.2	91.1
44.7	61.3	87.5	65.2	64.5	87.9
19.8	59.2	87.9	35.9	65.7	67.3
14.3	63.3	80.4	22.5	50.6	87.4
9.72	65.7	82.1	50	63.1	97.1
10.8	48.1	73.1	43	68	94.7

## Sheet: Extended Data Fig. 3
Panel b	%Ki67high of CD4 and CD8
CD4				CD8
Naïve	PD1-	PD1int	PD1high	Naïve	PD1-	PD1int	PD1high
0.18	7.94	9.42	6.81	0.07	17.5	9.5	4.18
0.29	17.1	21.3	17.8	0.076	23.2	18.2	7.96
0.18	5.62	5.49	5.56	0.11	10.9	6.46	2.48
1.43	20.8	35.5	39.8	0.87	53.8	54.6	37.7
1.26	12.5	17.2	24	0.18	20.8	16.4	8.54
0.4	17.3	19.1	16.4	0.1	29.8	22.5	6.5
0.13	3.37	3.66	3.71	0.07	5.03	5.81	1.88
0.32	17.9	17.5	10.3	0.077	32.5	25.2	8.41
0.22	16.3	18.8	11.7	0.22	28	26.6	11.5
0.21	16.1	16.4	12.4	0.12	26.1	22.3	9.32
0.11	9.57	8.39	6.3	0.043	16.3	10.9	4.14
0.35	21.9	26.9	23.2	0.24	39.1	35.6	17.7
0.16	8.92	10.3	9.47	0.14	20.1	13.4	6.43
0.14	14.5	13.5	9.98	0.49	22.9	21.9	11.6
0.077	3.77	3.07	2.76	0.027	6.89	4.07	1.19
Panel d	%IFNy+ IL2+ and %IFNy+TNFa+ of PD1 subsets
% IFNy+IL2+ of CD4 subset			% IFNy+IL2+ of Cd8 subset
PD1-	PD1int	PD1high	PD1-	PD1int	PD1high
0	19.6	20.5	10	6.2	6.3
5.7	16.5	6.3	14.3	4.8	5.9
2.6	12.5	10.4	0	7.6	9.7
% IFNy+TNFa+ of CD4 subset			% IFNy+TNFa+ of CD8 subset
PD1-	PD1int	PD1high	PD1-	PD1int	PD1high
8.1	33.9	32.5	30	45.7	40.6
11.5	32.3	18.8	42.9	38.1	29.4
2.6	16.9	20.9	23.1	31.1	35.5
Panel e	%cytokine composition of CD4 and CD8 PD1 subsets
CD4						CD8
PD1-						PD1-
%IFNy- only	%IFNy+ only	%IFNy+ IL2+	%IFNy+ TNFa+	%IFNy+ IL2+ TNFa+		%IFNy- only	%IFNy+ only	%IFNy+ IL2+	%IFNy+ TNFa+	%IFNy+ IL2+ TNFa+
64.3	2.2	0.5	17.7	15.3		20.5	29.4	0.45	44.9	4.7
67.3	1.63	0.31	9.88	20.9		25.7	20.7	0.35	42.5	10.7
62.1	1.79	0.43	9.41	26.3		18.5	21.4	0.43	53	6.71
67.5	2.08	0.64	14.7	15.1		20.7	28.3	0.8	45.5	4.71
72	1.37	0.29	14.4	12		33.7	18.4	0	43.9	4.05
73.1	2.09	0.38	13.4	11.1		20.5	35.6	1.06	38.4	4.47
70.3	1.93	0.44	13.3	14		22.5	22	1.14	46.6	7.81
79.7	1.45	0.14	8.96	9.68		25.3	19	0.48	50	5.3
78.8	1.94	0.31	10.2	8.84		24.9	34.7	0.62	35.7	4.05
73.7	2.89	0.68	11.6	11		17	39.1	1.01	37.7	5.22
63.4	2.93	0.96	14.7	18		14.4	41.6	0.87	38.2	4.93
PD1int						PD1int
%IFNy- only	%IFNy+ only	%IFNy+ IL2+	%IFNy+ TNFa+	%IFNy+ IL2+ TNFa+		%IFNy- only	%IFNy+ only	%IFNy+ IL2+	%IFNy+ TNFa+	%IFNy+ IL2+ TNFa+
44.3	9.1	1.44	16.4	28.7		20.8	25.1	2.33	33.7	18.1
46.7	5.1	0.84	15	32.3		23.2	16.7	1.6	31.3	27.2
39.9	6.28	0.93	18	34.9		14.1	23.6	1.46	34.5	26.3
51.7	8.87	1.98	12.6	24.8		40.6	17.5	2.06	22.5	17.3
43.4	5.74	1.11	18.6	31.1		27.6	22.2	1.66	29.8	18.7
49.4	10.2	1.66	14.8	24		20.8	25.3	2.7	31.7	19.4
42.4	7.35	1.35	15	33.9		23.3	28.7	3	26	19
53.6	4.85	1.86	11.4	28.3		27.7	26.4	3.01	26	16.8
47.9	7.66	1.17	16.2	27		26.7	24.3	2.33	29.5	17.2
45	9.64	1.81	14.4	29.1		19.7	29.7	3.4	27.4	19.8
39.2	12	2.17	16.8	29.7		21	25.7	2.39	28.5	22.4
PD1high						PD1high
%IFNy- only	%IFNy+ only	%IFNy+ IL2+	%IFNy+ TNFa+	%IFNy+ IL2+ TNFa+		%IFNy- only	%IFNy+ only	%IFNy+ IL2+	%IFNy+ TNFa+	%IFNy+ IL2+ TNFa+
49.2	15.4	8.46	10.5	16.4		6.96	61.4	7.59	21.5	2.53
65.3	8.56	2.77	12.3	11		24.2	54.7	1.05	11.6	8.42
57.3	15.1	3.69	12.3	11.6		6.89	56.5	3.03	25.9	7.71
61.9	13.3	2.64	11.6	10.6		24	28	2.67	18.7	26.7
61.7	10.1	1.33	13.9	13.1		8.7	56.5	2.17	17.4	15.2
52.2	17.4	2.62	14.7	13.1		8.21	63.8	2.05	23.3	2.61
52.2	13.5	3.07	13.3	18		6	66.9	3.29	18.6	5.22
62.5	10.4	3.73	9.13	14.3		16.3	53.4	4.37	18.1	7.87
56.2	11.9	1.48	15.2	15.2		8.13	61.8	2.98	21	6.1
46.3	18.8	4.92	14.2	15.8		6.4	64	4.43	17.5	7.64
49	19.6	3.39	13.1	14.9		4.91	69.3	3.48	20.4	1.9
Panel f	% Tox+ of CD4 subset
% of PD1-	% of PD1int	% of PD1high
46.7	49.6	72.7
23.8	42.9	58.8
51.5	58.7	70.8
27.3	35.8	43.3
25	27.7	27.3
56.4	65	61.1
17.2	24.1	25.4
32.6	43.4	62.2
Panel g	% Tox+ of CD8 subset
% of PD1-	% of PD1int	% of PD1high
20	33.9	0
19	30.5	66.7
20.3	44.6	77.8
21.9	28.9	53.3
6.89	19.2	45.2
44.4	52.1	71.4
8.62	21	34.5
25.8	30.6	70
Panel i	% composition of CD4 PD1 subsets
PD1-
% PSGL1- Ly6C-	% PSGL1+ Ly6C-	% PSGL1+ Ly6C+
0	66.7	33.3
0	71.4	21.4
0	77.8	22.2
0	66.7	33.3
0	50	50
0	16.7	83.3
PD1int
% PSGL1- Ly6C-	% PSGL1+ Ly6C-	% PSGL1+ Ly6C+
19.4	73.1	7.46
17.8	69.1	13.2
18.8	75	3.75
25.9	67.1	7.06
21.1	68	10.9
13	69.6	15.2
PD1high
% PSGL1- Ly6C-	% PSGL1+ Ly6C-	% PSGL1+ Ly6C+
20	80	0
42.9	57.1	0
44.4	55.6	0
43.3	56.7	0
56.5	39.1	4.35
28.6	71.4	0
Panel k	% composition of CD8 PD1 subsets
PD1-
% KLRG- IL7Ra-	% KLRG1+ IL7Ra-	% KLRG1- IL7Ra+	% KLRG1+ IL7Ra+
25	0	75	0
0	0	100	0
100	0	0	0
0	17.4	73.9	8.7
0	0	86.7	13.3
10.5	0	89.5	0
0	2.33	97.7	0
5.56	3.7	85.2	5.56
2.38	0	95.2	2.38
PD1int
% KLRG- IL7Ra-	% KLRG1+ IL7Ra-	% KLRG1- IL7Ra+	% KLRG1+ IL7Ra+
23.1	15.4	46.2	15.4
14.7	14.7	50	20.6
35	23.3	25	16.7
5	5	75	15
5.41	18.9	59.5	16.2
22.2	22.2	44.4	11.1
21.3	6.56	62.3	9.84
21.2	20.5	51.4	6.85
19.6	9.78	54.3	16.3
PD1high
% KLRG- IL7Ra-	% KLRG1+ IL7Ra-	% KLRG1- IL7Ra+	% KLRG1+ IL7Ra+
50	25	25	0
72	4	24	0
57.7	11.5	26.9	3.85
33.3	16.7	50	0
32.3	3.23	58.1	6.45
71.4	0	28.6	0
69.2	12.8	15.4	2.56
53.8	11.5	31.7	2.88
57.9	3.51	36.8	1.75

## Sheet: Extended Data Fig. 4
Panel b	Nur77-GFP MFI of PD1 subsets within IFNy+ CD4 T cells
Aorta			aLN			Spleen
PD1-	PD1int	PD1high	PD1-	PD1int	PD1high	PD1-	PD1int	PD1high
67.9	55.2	487	166	265	281	67.4	252	295
72.3	68.7	206	113	295	226	69	230	268
50.5	94.6	194	113	239	276	57.8	222	275
38.3	88.6	55.9	233	341	336	87.2	252	315
47.2	116	603	137	338	325	74.1	239	303
41.1	64.3	185	180	318	296	56.6	232	288
Panel c	Nur77-GFP MFI of PD1 subsets within IFNy+ CD8 T cells
Aorta			aLN			Spleen
PD1-	PD1int	PD1high	PD1-	PD1int	PD1high	PD1-	PD1int	PD1high
7.79	47.1	68.4	78.7	101	192	34.9	59.6	173
28.8	49.7	73	35.6	91.7	140	57.6	75.7	171
37.4	43.8	82.7	55.6	84.7	149	62.2	72.5	113
19.4	46.7	71.9	68.6	106	159	78.6	80.4	174
33.6	72.3	52.5	79.4	98.8	103	58.2	68.5	91.8
50.2	51	114	51.3	95.4	239	31.9	66.7	112

## Sheet: Extended Data Fig. 5
Panel b	%PD1 populaton host vs BT3 CD44+ CD4 T cells (spleen)
Host CD44+ CD4			BT3 CD44+ CD8
%PD1-	%PD1int	%PD1high	%PD1-	%PD1int	%PD1high
8.1	10.1	3.04	0	5.29	87.1
6.49	9.3	3.73	0.021	3.53	87.5
6.04	8.65	3.48	0.026	3.19	87.9
7.94	9.19	3.79	0	24.7	67.5
7.21	7.96	2.81	0.037	3.07	84.2
7.73	10.3	3.89	0.036	5.27	85.7
Panel c	%PD1 populaton host vs BT3 CD44+ CD4 T cells (aLN)
Host CD44+ CD4			BT3 CD44+ CD8
%PD1-	%PD1int	%PD1high	%PD1-	%PD1int	%PD1high
3.44	5.79	2.95	0	3.6	92
2.18	6.25	1.63	0	15.7	77.1
2.27	5.61	2.48	0	3.04	89.9
7.35	13.2	1.47	0	0	100
2.4	5.53	2.72	0	4.58	87.6
2.09	5.96	3.08	0	4.26	89.8
Panel d	% Tim3+ of CD44+ CD4 T cells
Host	BT3
23.2*	11.2*		excluded value
3.07	13.1
1.64	5.96
6.52	0
2.09	8.72
1.97	5
Panel e	% Tox+ of CD44+ CD4 T cells
Host	BT3
33.5*	90.2*		excluded value
32.8	82.3
36	94.5
26.1	100
37.4	90.6
40.6	93.8

## Sheet: Extended Data Fig. 6
Panel a	# CD3 cells/mm2 in adventitia
ctrl IgG	anti-PD1
90	106
32	92
62	286
116	71
36	83
38	106
84	59
80	76
47	10
28	94
34	58
12	107
Panel c	# T cells / aorta
ctrl IgG	anti-PD1
2682	3207
4303	3391
2822	2827
1419	5865
1951	9550
3779	12116
2587	1724
1938	5403
1477	16424
4009	6300
1962	3722
5704	5434
Panel e	avg. plaque area (um2) (3 week tx)
ctrl IgG	anti-PD1
1095523	866808
917036	752638
824569	913825
892065	977179
887531	231233
1200952	636773
856117	1135508
816395	1058931
774945	869261
728721	949622
700557	710383
792314	915601
	794964
Panel f	# CD3 cells/mm2 in adventitia (3 week tx)
ctrl IgG	anti-PD1
26.6867	72.86
42.6367	209.83
35.644	489.173
85.96	182.837
170.353	157.72
34.655	38.8567
81.4767	189.503
108.713	883.337
43.8567	227.167
93.89	150.027
86.53	343.487
37.6833	281.73
	226.253
Panel i	tumor diameter (mm2)
ctrl IgG				anti-PD1
day 14 poi	day 17 poi	day 22 poi	day 24 poi	day 14 poi	day 17 poi	day 22 poi	day 24 poi
12	42	49	56	4	8	35	20
14	45	96	120	0	28	135	98
32	63	165	180	0	20	60	88
15	21	60	60	0	0	0	4
0	0	0	2	4	30	48	40
18	45	112	120	0	0	0	10
				32	70	228
Panel l	concentration CCL4 (pg/ml)
ctrl IgG	anti-PD1
9.39	20.89
10.29	12.22
15.23	11.71
15.2	36
12.19	19.29
11.92	21.86
7.35	5.24
13.37	23.11
6.88	12.49
2.16	9.49
15.2	15.45
7.98	15.67
Panel m	concentration IL-6 (pg/ml)
ctrl IgG	anti-PD1
5239.81	0.78
0.22	0.29
0.74	0.14
0.21	0.41
0.2	1.36
1.18	0.91
5.41	0.2
2.62	0.09
0.04	1.57
444.12	0.04
0.11	0.12
4.05	0.04
Panel n	concentration TNFa (pg/ml)
ctrl IgG	anti-PD1
1016.72	12.648
8.068	4.263
5.798	6.217
1.667	3.916
19.468	9.427
1.873	12.885
61.332	2.476
76.659	4.681
0.301	0.579
1490.7	4.458
1.315	4.812
21.246	2.617
Panel o	concentration IL-4 (pg/ml)
ctrl IgG	anti-PD1
2389.26	0.1
0.16	0.07
0.78	0.05
0.13	0.11
0.23	0.11
0.21	0.07
3.95	0.05
1.31	0.05
0.05	0.05
751.59	0.05
0.05	0.08
2.06	0.05
Panel p	concentration CCL2 (pg/ml)
ctrl IgG	anti-PD1
1160.55	23.97
67.74	32.05
54.18	57.74
28.62	26.08
147.46	10.84
48.64	37.18
230.18	0.01
263.46	24.93
0.01	0.01
8562.54	0.01
39.74	15.04
56.37

## Sheet: Extended Data Fig. 7
Panel a	# PD1int CD44+ CD4 (per aorta)
ctrl IgG	RMP1.30	ctrl IgG + anti-PD1	RMP1.30 + anti-PD1
364	91	419	319
109	215	226	93
141	273	265	366
231	286	227	243
156	165	434	329
376	188	1494	548
124	112	449	104
403	109	867	434
160	805	258	5184
489	147	457	1311
333		529	410
		259	343
		594
Panel b	# PD1int CD44+ CD8 (per aorta)
ctrl IgG	RMP1.30	ctrl IgG + anti-PD1	RMP1.30 + anti-PD1
201	60	198	258
55	86	186	233
67	133	236	653
96	278	121	131
99	149	423	206
144	90	646	387
44	155	142	123
193	63	588	245
61	920	275	1509
211	174	262	248
73		242	242
		166	407
		430

## Sheet: Extended Data Fig. 8
Panel d	% PD1+ of CD4 (0h vs 24h culture)		data matched
0h cell culture	24h cell culture
8.41	6.67
7.16	7.48
14.3	13.1
11.2	9.35
4.17	4.79
3.75	4.07
3.75	4.07
13	10.8
4.72	4.15
9.94	10.2
22.5	26.6
5.4	4.51
8.3	6.02
2.51	2.35
6.52	6.12
9.65	10.5
Panel e	% PD1+ of CD8 (0h vs 24h culture)		data matched
0h cell culture	24h cell culture
3.08	2.22
9.7	8.23
11.3	8.37
28.6	16.9
20	18.1
21.7	19.2
13.2	8.97
27.3	21.7
17.5	12.4
14.9	13.5
21	21.8
12.1	8.01
20.4	13.4
7.63	6.04
17.6	13.5
7.01	7.02
Panel g	Duke score
mean	upper limit	lower limit
0.095	-0.016	0.205
0.116	0.002	0.229
0.159	0.042	0.275
0.119	-0.019	0.257
0.118	-0.02	0.256
0.159	0.013	0.306
Panel i	%PD1+ of CD4 and CD8
CD4			CD8
Unstimulated	aCD3 + costim	Cytokine stim.	Unstimulated	aCD3 + costim	Cytokine stim.
1.68	10.7	2.97	4.43	13.7	6.88
5.38	28	8.13	2.76	29.5	4.7
3.26	43.2	5.16	3.17	30.3	5.3
2.68	32.8	6.18	2.71	32.1	6.67
1.71	23.5	3.03	2.5	10.1	3.74
3.09	15.2	3.57	4.64	23.8	6.68
8.13	18.1	9.58	8.96	16.5	10.7
3.42	6.06	4.59	13	6.38	13.9
4.75*	24.5*	6.52*	7.89*	14.1*	4.29*		excluded value
9.88	23.1	14.9	4.73	21.4	6.94
8.11	18.3	13.6	7.57	21.4	17
5.35	14.6	8.06	5.51	14.8	12
8.92	27.4	15.1	4.08	16.2	10.5
11.9	30.7	23.1	2.72	12.9	6.9
7.77	17.5	6.33	7.08	19.7	7.16
2.47	10.2	4.17	4.02	32.6	8.73
